# Supplementary material for: A longitudinal study of the infant nasopharyngeal microbiota: The effects of age, illness and antibiotic use in a cohort of South East Asian children
Source: PLoS Negl Trop Dis. 2017 Oct 2;11(10):e0005975. doi: 10.1371/journal.pntd.0005975 (PMC5638608; doi:10.1371/journal.pntd.0005975)
Supplement: S1 Table — (XLSX) [file pntd.0005975.s007.xlsx]

## Sheet: Sheet1
Supplementary table 1
¥ Multiple accession numbers provided where DNA extraction was repeated.
* Season is calculated from local rainfall and temperature as described in Numminen et al, 2015
† Routine swabs are collected each month from 1-24 months of age. Illness swabs are supplemental, collected during respiratory illness before commencement of antibiotic treatment.
‡ Antibiotic stated if swab was taken during the treatment, or in parentheses if the swab was taken within 7 days of antibiotic consumption.
§ Illness according to WHO clinical criteria, with prescribed treatment. Prior antibiotic-treated illness within 7 days is indicated by parentheses.
Infant	Swab ID	Accession no. ¥	Date collected	Season *	Age (months)	Routine/supplemental †	Antibiotic influence	Antibiotic ‡	Illness and treatment §	Chest x-ray	Viral PCR (illness swabs only)	Culture data:						Processed read count	Contaminant OTU reads	Total reads remaining	Proportion lost	DNA extraction kit #	No. OTUs	No. OTUs	Inverse Simpson	Supp Fig 1 category
											influenza, respiratory syncytial virus, human metapneumovirus, or not detected	Streptococcus pneumoniae	Serotype(s)	Staphylococcus aureus	Diphtheroids	Haemophilus influenzae	Neisseria				to contamination		excl contaminants	(subsampled 200 reads)	(subsampled)
ARI-0002	07B00919	ERS1474352	2007-12-21	Cooldry	1	Routine						Not isolated		Isolated	Not isolated	Isolated	Not isolated	1494	2	1492	0.00133869	11	15	8	3.09006	A3
ARI-0002	08B00340	ERS1474901	2008-01-21	Cooldry	2	Routine						Isolated	7B	Isolated	Not isolated	Isolated	Not isolated	1194	1	1193	0.000837521	11	14	9	3.49245	A4
ARI-0002	08B00848	ERS1474902	2008-02-21	Cooldry	3	Routine						Not isolated		Not isolated	Isolated	Isolated	Not isolated	2039	2	2037	0.000980873	11	20	5	2.57006	A1
ARI-0002	08B01484	ERS1474903	2008-03-25	Warmdry	4	Routine						Isolated	NT	Not isolated	Not isolated	Isolated	Not isolated	1856	11	1845	0.00592672	11	16	8	2.8255	A4
ARI-0002	08B02009	ERS1474904	2008-04-21	Wet	5	Routine						Isolated	NT	Not isolated	Not isolated	Isolated	Not isolated	1999	1	1998	0.00050025	11	12	7	1.64354	A1
ARI-0002	08B02741	ERS1474905	2008-05-21	Wet	6	Routine						Isolated	NT	Not isolated	Not isolated	Not isolated	Not isolated	2678	11	2667	0.00410754	11	20	7	1.57987	A1
ARI-0002	08B03524	ERS1474906	2008-06-20	Wet	7	Routine						Isolated	NT	Not isolated	Not isolated	Not isolated	Not isolated	2688	8	2680	0.00297619	11	28	10	2.09034	A4
ARI-0002	08B04447	ERS1474907	2008-07-22	Wet	8	Routine						Isolated	NT	Not isolated	Not isolated	Isolated	Not isolated	1689	0	1689	0	11	9	5	2.96528	A2
ARI-0002	08B05440	ERS1474908	2008-08-21	Wet	9	Routine						Isolated	NT	Not isolated	Not isolated	Isolated	Not isolated	3088	1	3087	0.000323834	11	11	8	1.84961	A2
ARI-0002	08B06606	ERS1474909	2008-09-22	Wet	10	Routine	Within 7 days	(Amoxicillin)	(Otitis media)			Isolated	NT	Not isolated	Not isolated	Isolated	Not isolated	1485	10	1475	0.00673401	12	13	7	2.03685	A1
ARI-0002	08B06666	ERS1474910	2008-09-22	Wet	10	Illness			Pneumonia: Amoxacillin 7 days, Gentamicin 5 days	Other infiltrate	respiratory syncytial virus	Isolated	NT	Not isolated	Not isolated	Not isolated	Not isolated	651	8	643	0.0122888	12	10	6	1.27181	A1
ARI-0002	08B08017	ERS1474911	2008-10-22	Wet	11	Routine						Not isolated		Not isolated	Not isolated	Not isolated	Not isolated	878	10	868	0.0113895	12	7	4	1.06264	A1
ARI-0002	08B09221	ERS1474912	2008-11-19	Warmdry	12	Routine						Isolated	19F	Not isolated	Not isolated	Not isolated	Not isolated	1335	6	1329	0.00449438	12	9	5	1.9633	A1
ARI-0002	08B10509	ERS1474913	2008-12-23	Cooldry	13	Routine						Isolated	19F	Not isolated	Not isolated	Isolated	Not isolated	1734	4	1730	0.00230681	12	10	5	1.55578	A1
ARI-0002	09B00431	ERS1474914	2009-01-10	Cooldry	13	Illness			Pneumonia: Amoxacillin 7 days	Primary endpoint pneumonia	not detected	Isolated	6B	Not isolated	Not isolated	Not isolated	Not isolated	2766	32	2734	0.0115691	12	18	5	1.94735	A1
ARI-0002	09B00779	ERS1474915	2009-01-22	Cooldry	14	Routine	Within 7 days	(Amoxicillin)	(Pneumonia)			Isolated	19F	Not isolated	Not isolated	Not isolated	Isolated	2353	2	2351	0.000849979	12	11	5	2.3226	D1
ARI-0002	09B01008	ERS1474916	2009-01-28	Cooldry	14	Illness			Pneumonia: Amoxacillin 7 days	Primary endpoint pneumonia	not detected	Isolated	19F	Not isolated	Not isolated	Isolated	Not isolated	2436	4	2432	0.00164204	12	8	6	2.60097	D1
ARI-0002	09B01757	ERS1474917	2009-02-20	Cooldry	15	Routine						Isolated	33B	Not isolated	Not isolated	Isolated	Not isolated	980	5	975	0.00510204	12	8	7	2.67833	D1
ARI-0002	09B02739	ERS1474918	2009-03-18	Warmdry	16	Routine						Isolated	6B	Not isolated	Not isolated	Isolated	Not isolated	2835	9	2826	0.0031746	12	11	7	2.17391	A2
ARI-0002	09B03033	ERS1474919	2009-03-25	Warmdry	16	Illness			Pneumonia: Amoxacillin 7 days	Primary endpoint pneumonia	not detected	Not isolated		Not isolated	Not isolated	Isolated	Not isolated	1680	1	1679	0.000595238	12	10	8	2.71376	A2
ARI-0002	09B04067	ERS1474920	2009-04-23	Wet	17	Routine						Not isolated		Not isolated	Not isolated	Not isolated	Not isolated	1134	50	1084	0.0440917	12	26	15	1.96214	A1
ARI-0002	09B05069	ERS1474921	2009-05-20	Wet	18	Routine						Not isolated		Not isolated	Not isolated	Isolated	Not isolated	744	29	715	0.0389785	12	10	7	1.80827	A1
ARI-0002	09B05471	ERS1474922	2009-05-31	Wet	18	Illness			Pneumonia: Amoxacillin 7 days	Primary endpoint pneumonia	not detected	Not isolated		Not isolated	Not isolated	Not isolated	Isolated	1426	19	1407	0.013324	12	10	8	1.99799	A1
ARI-0002	09B06138	ERS1474923	2009-06-19	Wet	19	Routine						Not isolated		Not isolated	Not isolated	Isolated	Not isolated	1997	175	1822	0.0876314	12	26	10	2.79848	A3
ARI-0002	09B06616	ERS1474924	2009-07-01	Wet	19	Illness			Pneumonia: Amoxacillin 7 days	Primary endpoint pneumonia	not detected	Not isolated		Not isolated	Not isolated	Not isolated	Not isolated	2698	52	2646	0.0192735	12	34	10	1.21877	A1
ARI-0002	09B07363	ERS1474925	2009-07-21	Wet	20	Routine						Not isolated		Not isolated	Not isolated	Isolated	Not isolated	2863	220	2643	0.0768425	12	36	11	1.67466	A1
ARI-0002	09B08650	ERS1474926	2009-08-21	Wet	21	Routine	During treatment	Isoniazid, rifampicin, pyrazinamide & ethambutol	Tuberculosis			Not isolated		Not isolated	Not isolated	Not isolated	Not isolated	983	99	884	0.100712	12	22	13	1.61316	D10
ARI-0002	09B08940	ERS1474927	2009-08-27	Wet	21	Illness	During treatment	Isoniazid, rifampicin, pyrazinamide & ethambutol	Tuberculosis, pneumonia: Amoxicillin 7 days	Primary endpoint pneumonia	not detected	Not isolated		Not isolated	Not isolated	Not isolated	Not isolated	2961	30	2931	0.0101317	12	15	6	1.06292	A1
ARI-0002	09B09954	ERS1474928	2009-09-23	Wet	22	Routine	During treatment & within 7 days	Isoniazid, rifampicin (& amoxicillin)	Tuberculosis, (pneumonia)			Not isolated		Not isolated	Not isolated	Not isolated	Not isolated	2076	806	1270	0.388247	12	64	26	4.45489	D6
ARI-0002	09B11285	ERS1474929	2009-10-22	Wet	23	Routine	During treatment	Isoniazid & rifampicin	Tuberculosis			Not isolated		Not isolated	Not isolated	Not isolated	Not isolated	2201	504	1697	0.228987	12	120	35	4.64953	A4
ARI-0002	09B11450	ERS1474930	2009-10-25	Wet	23	Illness	During treatment	Isoniazid & rifampicin	Tuberculosis, pneumonia: Amoxicillin 7 days	Primary endpoint pneumonia	respiratory syncytial virus	Not isolated		Not isolated	Not isolated	Not isolated	Not isolated	2034	25	2009	0.0122911	12	43	15	1.68103	A1
ARI-0002	09B12466	ERS1474931	2009-11-18	Cooldry	24	Routine	During treatment	Isoniazid & rifampicin	Tuberculosis			Not isolated		Not isolated	Not isolated	Not isolated	Not isolated	1930	810	1120	0.419689	12	95	43	10.602	D7
ARI-0031	08B00041	ERS1474933,ERS1474932	2008-01-03	Cooldry	1	Routine						Not isolated		Isolated	Not isolated	Not isolated	Not isolated	3780	1245	2535	0.329365	1, 13	22	7	3.29798	D7
ARI-0031	08B00549	ERS1474935,ERS1474934	2008-02-04	Cooldry	2	Routine	Within 7 days	(Amoxicillin)	(Otitis media)			Isolated	11A	Not isolated	Not isolated	Not isolated	Isolated	1592	192	1400	0.120603	1, 13	8	5	1.97872	C1
ARI-0031	08B01040	ERS1474937,ERS1474936	2008-03-03	Warmdry	3	Routine						Not isolated		Isolated	Not isolated	Isolated	Not isolated	2157	330	1827	0.15299	1, 13	18	8	2.1782	A3
ARI-0031	08B01672	ERS1474939,ERS1474938	2008-04-03	Wet	4	Routine						Isolated	10A	Not isolated	Not isolated	Isolated	Not isolated	4251	2190	2061	0.515173	1, 13	10	6	3.06815	D2
ARI-0031	08B02276	ERS1474941,ERS1474940	2008-05-02	Wet	5	Routine						Isolated	10A	Not isolated	Not isolated	Isolated	Not isolated	1539	717	822	0.465887	2, 13	9	8	4.36883	B1
ARI-0031	08B03053	ERS1474943,ERS1474942	2008-06-03	Wet	6	Routine						Isolated	10A	Not isolated	Not isolated	Not isolated	Not isolated	3556	2007	1549	0.564398	3, 14	10	6	1.57711	A1
ARI-0031	08B03899	ERS1474945,ERS1474944	2008-07-03	Wet	7	Routine						Isolated	19F	Not isolated	Not isolated	Isolated	Not isolated	6833	2843	3990	0.416069	3, 14	22	7	1.51032	A1
ARI-0031	08B04884	ERS1474947,ERS1474946	2008-08-04	Wet	8	Routine	During treatment	Amoxicillin	Otitis media			Isolated	35C	Not isolated	Not isolated	Not isolated	Not isolated	7536	1347	6189	0.178742	2, 14	10	6	2.8239	D1
ARI-0031	08B05923	ERS1474949,ERS1474948	2008-09-03	Wet	9	Routine						Isolated	19F	Not isolated	Not isolated	Not isolated	Isolated	1218	78	1140	0.0640394	2, 15	30	12	2.98889	D7
ARI-0031	08B07108	ERS1474951,ERS1474950	2008-10-03	Wet	10	Routine	Within 7 days	(Amoxicillin)	(Otitis media)			Isolated	19F	Isolated	Not isolated	Isolated	Not isolated	2154	7	2147	0.00324977	4, 15	8	3	2.26626	C1
ARI-0031	08B08535	ERS1474953,ERS1474952	2008-11-03	Warmdry	11	Routine						Isolated	19F	Not isolated	Not isolated	Isolated	Not isolated	567	32	535	0.0564374	5, 16	10	7	3.29907	B1
ARI-0031	08B09811	ERS1474955,ERS1474954	2008-12-03	Cooldry	12	Routine						Isolated	19F	Not isolated	Not isolated	Isolated	Not isolated	6345	12	6333	0.00189125	5, 16	22	6	2.78594	A3
ARI-0031	09B00073	ERS1474956	2009-01-02	Cooldry	13	Routine						Isolated	17F	Not isolated	Not isolated	Isolated	Not isolated	3328	0	3328	0	5	14	5	3.0234	B1
ARI-0031	09B01247	ERS1474957	2009-02-05	Cooldry	14	Routine						Isolated	17F	Not isolated	Not isolated	Isolated	Not isolated	1324	2	1322	0.00151057	6	24	10	1.58794	A1
ARI-0031	09B02344	ERS1474958	2009-03-06	Warmdry	15	Routine						Isolated	17F	Not isolated	Not isolated	Not isolated	Not isolated	3816	2	3814	0.000524109	5	11	5	2.71821	D2
ARI-0031	09B03273	ERS1474959	2009-04-01	Wet	16	Routine						Not isolated		Not isolated	Not isolated	Isolated	Not isolated	3546	0	3546	0	6	14	5	3.24104	B1
ARI-0031	09B04440	ERS1474960	2009-05-04	Wet	17	Routine						Isolated	12F	Not isolated	Not isolated	Isolated	Not isolated	4159	5	4154	0.00120221	6	15	7	1.82535	A1
ARI-0031	09B05386	ERS1474961	2009-05-29	Wet	18	Routine						Not isolated		Not isolated	Not isolated	Isolated	Not isolated	4761	1	4760	0.00021004	7	7	5	3.20761	A2
ARI-0031	09B06783	ERS1474962	2009-07-06	Wet	19	Routine						Not isolated		Not isolated	Not isolated	Not isolated	Not isolated	604	1	603	0.00165563	8	24	10	1.76826	A1
ARI-0031	09B07780	ERS1474963	2009-07-30	Wet	20	Routine						Isolated	6C	Not isolated	Not isolated	Isolated	Not isolated	3075	1	3074	0.000325203	8	12	6	2.76082	B2
ARI-0031	09B09131	ERS1474964	2009-09-02	Wet	21	Routine						Isolated	6A	Not isolated	Not isolated	Isolated	Not isolated	2040	1	2039	0.000490196	8	10	6	3.9127	B1
ARI-0031	09B10338	ERS1474965	2009-10-01	Wet	22	Routine						Isolated	6A	Not isolated	Not isolated	Not isolated	Not isolated	2776	7	2769	0.00252161	9	15	7	4.01614	D1
ARI-0031	09B11752	ERS1474966	2009-11-02	Cooldry	23	Routine						Not isolated		Not isolated	Not isolated	Not isolated	Not isolated	2920	21	2899	0.00719178	9	28	12	3.43459	D4
ARI-0031	09B13034	ERS1474967	2009-12-02	Cooldry	24	Routine						Not isolated		Not isolated	Not isolated	Not isolated	Not isolated	3583	37	3546	0.0103265	10	75	18	2.8183	A1
ARI-0073	07B00909	ERS1474969,ERS1474968	2007-12-21	Cooldry	0	Illness			Neonatal prophylaxis: Ampicillin 7 days, Gentamicin 5 days	No x-ray	No viral PCR performed	Not isolated		Not isolated	Not isolated	Not isolated	Not isolated	264	48	216	0.181818	1, 13	6	6	1.75176	D11
ARI-0073	08B00338	ERS1474970	2008-01-21	Cooldry	1	Routine						Isolated	NT	Not isolated	Not isolated	Not isolated	Not isolated	774	165	609	0.213178	13	14	10	2.45497	C1
ARI-0073	08B00850	ERS1474972,ERS1474971	2008-02-21	Cooldry	2	Routine						Not isolated		Not isolated	Not isolated	Not isolated	Isolated	2958	1023	1935	0.345842	1, 13	29	9	1.8142	A4
ARI-0073	08B01418	ERS1474974,ERS1474973	2008-03-21	Warmdry	3	Routine	Within 7 days	(Cloxacillin)	(Skin infection)			Not isolated		Isolated	Not isolated	Isolated	Not isolated	2367	453	1914	0.191381	1, 13	12	7	2.16257	A3
ARI-0073	08B02011	ERS1474976,ERS1474975	2008-04-21	Wet	4	Routine						Isolated	23F	Not isolated	Not isolated	Isolated	Not isolated	3510	1337	2173	0.380912	2, 13	19	7	2.10716	C1
ARI-0073	08B02733	ERS1474978,ERS1474977	2008-05-21	Wet	5	Routine						Not isolated		Not isolated	Isolated	Not isolated	Not isolated	3787	2907	880	0.767626	2, 14	66	28	4.70227	D6
ARI-0073	08B03462	ERS1474980,ERS1474979	2008-06-18	Wet	6	Routine						Isolated	23F	Not isolated	Not isolated	Isolated	Not isolated	7031	905	6126	0.128716	2, 14	19	4	1.83868	A2
ARI-0073	08B04391	ERS1474982,ERS1474981	2008-07-21	Wet	7	Routine	Within 7 days	(Ciprofloxacin, Cloxacillin)	(Diarrhoea, skin infection)			Not isolated		Not isolated	Not isolated	Not isolated	Not isolated	4420	3221	1199	0.728733	2, 14	47	18	1.514	C2
ARI-0073	08B05438	ERS1474984,ERS1474983	2008-08-21	Wet	8	Routine						Not isolated		Not isolated	Not isolated	Not isolated	Not isolated	112	32	80	0.285714	2, 15	10
ARI-0073	08B06600	ERS1474986,ERS1474985	2008-09-22	Wet	9	Routine						Isolated	6A	Not isolated	Not isolated	Not isolated	Not isolated	4737	5	4732	0.00105552	4, 15	22	6	3.71061	D3
ARI-0073	08B07877	ERS1474988,ERS1474987	2008-10-20	Wet	10	Routine						Isolated	10B	Not isolated	Not isolated	Isolated	Not isolated	4793	3	4790	0.000625913	4, 16	15	7	3.27249	C1
ARI-0073	08B08946	ERS1474990,ERS1474989	2008-11-13	Warmdry	11	Illness			Pneumonia: Amoxacillin 7 days	Other infiltrate	human metapneumovirus	Isolated	6A	Not isolated	Not isolated	Not isolated	Not isolated	3374	9	3365	0.00266746	4, 16	20	11	2.54932	D8
ARI-0073	08B09321	ERS1474992,ERS1474991	2008-11-21	Warmdry	11	Routine	During treatment	Amoxicillin	Pneumonia			Not isolated		Not isolated	Not isolated	Not isolated	Not isolated	305	10	295	0.0327869	5, 16	8	8	2.14002	A2
ARI-0073	08B10468	ERS1474993	2008-12-22	Cooldry	12	Routine	Within 7 days	(Amoxicillin)	(Otitis media)			Isolated	6C, 8	Not isolated	Not isolated	Not isolated	Not isolated	1158	4	1154	0.00345423	4	14	7	2.63088	A2
ARI-0073	09B00729	ERS1474994	2009-01-21	Cooldry	13	Routine						Not isolated		Not isolated	Not isolated	Not isolated	Not isolated	3349	4	3345	0.00119439	5	9	6	2.98038	A2
ARI-0073	09B01560	ERS1474995	2009-02-16	Cooldry	14	Routine						Isolated	6C	Not isolated	Not isolated	Isolated	Not isolated	2896	5	2891	0.00172652	6	14	7	3.77108	D5
ARI-0073	09B02844	ERS1474996	2009-03-20	Warmdry	15	Routine						Isolated	6B	Not isolated	Not isolated	Isolated	Not isolated	6668	9	6659	0.00134973	6	20	9	3.04841	D3
ARI-0073	09B03972	ERS1474997	2009-04-21	Wet	16	Routine						Isolated	6B	Not isolated	Not isolated	Isolated	Not isolated	913	8	905	0.00876232	6	24	9	3.82766	D3
ARI-0073	09B05060	ERS1474998	2009-05-20	Wet	17	Routine						Isolated	6B	Not isolated	Not isolated	Isolated	Not isolated	5002	4	4998	0.00079968	7	14	7	2.97059	D3
ARI-0073	09B06155	ERS1474999	2009-06-20	Wet	18	Routine						Isolated	6B	Not isolated	Not isolated	Not isolated	Not isolated	241	1	240	0.00414938	7	7	7	3.13287	D3
ARI-0073	09B07354	ERS1475000	2009-07-21	Wet	19	Routine						Isolated	6B	Not isolated	Not isolated	Not isolated	Not isolated	4694	19	4675	0.00404772	8	18	7	3.59985	D3
ARI-0073	09B08642	ERS1475001	2009-08-21	Wet	20	Routine						Isolated	6B, NT	Not isolated	Not isolated	Not isolated	Not isolated	2294	6	2288	0.00261552	8	22	8	2.12493	A2
ARI-0073	09B09452	ERS1475002	2009-09-10	Wet	21	Illness			Pneumonia: Amoxacillin 7 days	Primary endpoint pneumonia	not detected	Isolated	6B	Not isolated	Not isolated	Not isolated	Isolated	2512	63	2449	0.0250796	9	27	9	3.12598	A2
ARI-0073	09B09839	ERS1475003	2009-09-21	Wet	21	Routine	Within 7 days	(Amoxicillin)	(Pneumonia)			Isolated	6B	Not isolated	Not isolated	Not isolated	Not isolated	1410	3	1407	0.00212766	9	10	6	2.77352	D3
ARI-0073	09B11219	ERS1475004	2009-10-21	Wet	22	Routine						Isolated	34	Not isolated	Not isolated	Not isolated	Not isolated	2688	40	2648	0.014881	9	30	10	3.80206	D1
ARI-0073	09B12596	ERS1475005	2009-11-21	Cooldry	23	Routine						Isolated	34	Not isolated	Not isolated	Isolated	Not isolated	759	0	759	0	10	8	6	3.00559	A2
ARI-0073	09B13720	ERS1475006	2009-12-21	Cooldry	24	Routine						Isolated	23A	Not isolated	Not isolated	Not isolated	Not isolated	2560	87	2473	0.0339844	10	23	13	3.48267	A2
ARI-0106	08B00371	ERS1475008,ERS1475007	2008-01-22	Cooldry	1	Routine						Not isolated		Not isolated	Not isolated	Not isolated	Not isolated	9992	3043	6949	0.304544	1, 13	15	5	1.41105	A1
ARI-0106	08B00868	ERS1475010,ERS1475009	2008-02-22	Cooldry	2	Routine						Isolated	NT	Not isolated	Not isolated	Not isolated	Not isolated	6421	704	5717	0.10964	1, 13	14	4	2.52859	C1
ARI-0106	08B01414	ERS1475012,ERS1475011	2008-03-21	Warmdry	3	Routine						Isolated	NT	Not isolated	Not isolated	Not isolated	Not isolated	4177	1063	3114	0.254489	1, 13	10	5	2.24605	D2
ARI-0106	08B02060	ERS1475014,ERS1475013	2008-04-22	Wet	4	Routine						Isolated	NT	Not isolated	Not isolated	Not isolated	Not isolated	155	13	142	0.083871	2, 13	8
ARI-0106	08B02777	ERS1475016,ERS1475015	2008-05-22	Wet	5	Routine						Isolated	NT	Not isolated	Not isolated	Isolated	Not isolated	3547	1149	2398	0.323936	3, 14	16	6	2.64557	D1
ARI-0106	08B03585	ERS1475018,ERS1475017	2008-06-23	Wet	6	Routine						Isolated	NT	Not isolated	Not isolated	Not isolated	Not isolated	5192	2040	3152	0.392912	2, 14	15	7	2.77468	D1
ARI-0106	08B04451	ERS1475020,ERS1475019	2008-07-22	Wet	7	Routine						Isolated	NT	Not isolated	Not isolated	Isolated	Not isolated	1437	1238	199	0.861517	2, 14	16
ARI-0106	08B05501	ERS1475022,ERS1475021	2008-08-22	Wet	8	Routine						Isolated	NT	Not isolated	Not isolated	Isolated	Not isolated	2465	11	2454	0.00446247	2, 15	15	6	2.30564	A3
ARI-0106	08B06610	ERS1475024,ERS1475023	2008-09-22	Wet	9	Routine						Isolated	NT	Not isolated	Not isolated	Not isolated	Not isolated	3757	2	3755	0.00053234	4, 15	10	7	3.43222	A2
ARI-0106	08B07608	ERS1475026,ERS1475025	2008-10-14	Wet	10	Illness			Pneumonia, skin infection, UTI: Amoxicillin, Cloxacillin, Ciprofloxacin 7 days	Other infiltrate	human metapneumovirus	Isolated	NT	Not isolated	Not isolated	Not isolated	Not isolated	5047	1	5046	0.000198138	4, 15	12	5	1.80205	A2
ARI-0106	08B08027	ERS1475028,ERS1475027	2008-10-22	Wet	10	Routine	During treatment	Amoxicillin, Cloxacillin, Ciprofloxacin	Pneumonia, skin infection, UTI			Isolated	NT	Not isolated	Not isolated	Not isolated	Not isolated	501	22	479	0.0439122	3, 16	9	5	1.13062	C2
ARI-0106	08B09401	ERS1475030,ERS1475029	2008-11-24	Warmdry	11	Routine						Not isolated		Not isolated	Not isolated	Not isolated	Not isolated	361	29	332	0.0803324	5, 16	17	15	2.08007	C1
ARI-0106	08B10472	ERS1475031	2008-12-22	Cooldry	12	Routine						Isolated	19A	Not isolated	Not isolated	Isolated	Not isolated	3864	4	3860	0.0010352	4	10	6	2.73991	A2
ARI-0106	09B00767	ERS1475032	2009-01-22	Cooldry	13	Routine						Isolated	NT	Not isolated	Not isolated	Not isolated	Isolated	2155	0	2155	0	5	12	5	3.13732	A2
ARI-0106	09B01827	ERS1475033	2009-02-23	Cooldry	14	Routine						Isolated	NT, 19F	Not isolated	Not isolated	Isolated	Not isolated	1578	1	1577	0.000633714	6	12	8	3.16275	D3
ARI-0106	09B02912	ERS1475034	2009-03-23	Warmdry	15	Routine						Isolated	19F	Not isolated	Not isolated	Isolated	Not isolated	5751	13	5738	0.00226048	6	9	5	3.24051	D3
ARI-0106	09B04021	ERS1475035	2009-04-22	Wet	16	Routine						Isolated	19F	Not isolated	Not isolated	Isolated	Not isolated	3598	2	3596	0.000555864	6	13	8	1.84293	A1
ARI-0106	09B05145	ERS1475036	2009-05-22	Wet	17	Routine						Isolated	19F	Not isolated	Not isolated	Isolated	Not isolated	2425	1	2424	0.000412371	7	19	8	2.69648	A2
ARI-0106	09B06191	ERS1475037	2009-06-22	Wet	18	Routine						Isolated	19F	Not isolated	Not isolated	Not isolated	Not isolated	4192	2	4190	0.000477099	7	12	7	2.77005	A2
ARI-0106	09B07410	ERS1475038	2009-07-22	Wet	19	Routine						Isolated	19F	Not isolated	Not isolated	Not isolated	Not isolated	5405	6	5399	0.00111008	8	19	7	3.72032	D3
ARI-0106	09B08231	ERS1475039	2009-08-11	Wet	20	Illness			Pneumonia: Amoxacillin 7 days	Primary endpoint pneumonia	not detected	Isolated	19F	Not isolated	Not isolated	Not isolated	Not isolated	4269	28	4241	0.00655891	8	11	9	2.12221	D8
ARI-0106	09B08646	ERS1475040	2009-08-21	Wet	20	Routine	Within 7 days	(Amoxicillin)	(Pneumonia)			Isolated	NT	Not isolated	Not isolated	Not isolated	Not isolated	3891	29	3862	0.0074531	8	26	7	2.64031	A2
ARI-0106	09B09894	ERS1475041	2009-09-22	Wet	21	Routine						Isolated	15B	Not isolated	Not isolated	Isolated	Not isolated	2535	93	2442	0.0366864	9	14	6	3.97444	D2
ARI-0106	09B11277	ERS1475042	2009-10-22	Wet	22	Routine						Isolated	NT	Not isolated	Not isolated	Isolated	Not isolated	1275	1	1274	0.000784314	9	7	6	2.19211	A2
ARI-0106	09B12649	ERS1475043	2009-11-23	Cooldry	23	Routine						Isolated	NT	Not isolated	Not isolated	Not isolated	Not isolated	1964	52	1912	0.0264766	10	12	9	3.02616	A2
ARI-0106	09B13777	ERS1475044	2009-12-22	Cooldry	24	Routine						Isolated	NT	Not isolated	Not isolated	Not isolated	Not isolated	2220	1	2219	0.00045045	10	8	5	2.43514	A2
ARI-0129	08B00163	ERS1475046,ERS1475045	2008-01-11	Cooldry	1	Routine						Not isolated		Isolated	Not isolated	Not isolated	Not isolated	2517	60	2457	0.0238379	1, 13	10	6	2.40949	D12
ARI-0129	08B00682	ERS1475047	2008-02-12	Cooldry	2	Routine						Isolated	10B	Isolated	Not isolated	Not isolated	Not isolated	3873	927	2946	0.239349	13	27	7	3.94998	D6
ARI-0129	08B01231	ERS1475049,ERS1475048	2008-03-12	Warmdry	3	Routine						Isolated	10B	Not isolated	Not isolated	Isolated	Not isolated	982	265	717	0.269857	1, 13	12	7	2.01051	C1
ARI-0129	08B01830	ERS1475051,ERS1475050	2008-04-11	Wet	4	Routine						Isolated	6B	Not isolated	Not isolated	Isolated	Not isolated	2028	249	1779	0.122781	1, 13	28	11	2.88406	B3
ARI-0129	08B02515	ERS1475053,ERS1475052	2008-05-12	Wet	5	Routine						Isolated	6B	Not isolated	Not isolated	Isolated	Not isolated	5344	1652	3692	0.309132	2, 13	16	8	4.39003	B1
ARI-0129	08B03330	ERS1475055,ERS1475054	2008-06-13	Wet	6	Routine						Isolated	6B	Not isolated	Not isolated	Isolated	Not isolated	2810	992	1818	0.353025	2, 14	13	6	3.10259	B2
ARI-0129	08B04099	ERS1475057,ERS1475056	2008-07-11	Wet	7	Routine						Isolated	15B	Not isolated	Not isolated	Isolated	Isolated	3024	640	2384	0.21164	3, 14	15	7	2.06667	B3
ARI-0129	08B05148	ERS1475059,ERS1475058	2008-08-11	Wet	8	Routine						Isolated	15C	Not isolated	Not isolated	Isolated	Not isolated	6249	12	6237	0.00192031	3, 15	15	5	2.71709	D2
ARI-0129	08B06218	ERS1475061,ERS1475060	2008-09-12	Wet	9	Routine						Isolated	15B	Not isolated	Not isolated	Not isolated	Not isolated	1839	34	1805	0.0184883	3, 15	31	9	1.52713	C2
ARI-0129	08B07550	ERS1475063,ERS1475062	2008-10-13	Wet	10	Routine						Isolated	15B	Not isolated	Not isolated	Isolated	Not isolated	289	3	286	0.0103806	4, 15	13	9	3.61358	B1
ARI-0129	08B08891	ERS1475065,ERS1475064	2008-11-12	Warmdry	11	Routine						Isolated	NT	Not isolated	Not isolated	Isolated	Not isolated	2288	3	2285	0.00131119	4, 16	16	7	3.41807	B1
ARI-0129	08B10126	ERS1475066	2008-12-12	Cooldry	12	Routine						Isolated	6B	Not isolated	Not isolated	Isolated	Not isolated	3704	7	3697	0.00188985	4	13	8	2.09122	A1
ARI-0129	09B00428	ERS1475067	2009-01-12	Cooldry	13	Routine						Isolated	6C	Not isolated	Not isolated	Isolated	Not isolated	3879	3	3876	0.000773395	5	13	5	2.15601	A2
ARI-0129	09B01472	ERS1475068	2009-02-12	Cooldry	14	Routine						Isolated	6C	Not isolated	Not isolated	Isolated	Not isolated	692	9	683	0.0130058	6	9	8	3.40346	A4
ARI-0129	09B02564	ERS1475069	2009-03-12	Warmdry	15	Routine						Isolated	12F	Not isolated	Not isolated	Not isolated	Not isolated	3818	35	3783	0.0091671	5	28	11	3.45606	A2
ARI-0129	09B03614	ERS1475070	2009-04-10	Wet	16	Routine						Isolated	6C	Not isolated	Not isolated	Not isolated	Not isolated	5043	14	5029	0.00277613	7	51	13	3.43518	A2
ARI-0129	09B05077	ERS1475071	2009-05-20	Wet	17	Routine						Isolated	6B	Not isolated	Not isolated	Isolated	Not isolated	1888	2	1886	0.00105932	7	12	9	3.25217	D2
ARI-0129	09B05862	ERS1475072	2009-06-11	Wet	18	Routine						Isolated	11A	Not isolated	Not isolated	Isolated	Not isolated	2515	3	2512	0.00119284	7	11	10	3.17233	A4
ARI-0129	09B07027	ERS1475073	2009-07-13	Wet	19	Routine						Isolated	6B	Not isolated	Not isolated	Isolated	Not isolated	1454	1	1453	0.000687758	8	7	6	3.55929	B1
ARI-0129	09B08268	ERS1475074	2009-08-12	Wet	20	Routine						Isolated	33B	Not isolated	Not isolated	Isolated	Not isolated	1051	3	1048	0.00285442	8	15	7	3.20193	D1
ARI-0129	09B09448	ERS1475075	2009-09-10	Wet	21	Routine						Isolated	33B	Not isolated	Not isolated	Isolated	Not isolated	1011	0	1011	0	9	9	7	2.16634	B3
ARI-0129	09B10771	ERS1475076	2009-10-12	Wet	22	Routine						Isolated	33B	Not isolated	Not isolated	Isolated	Not isolated	1282	0	1282	0	9	11	6	2.21752	B2
ARI-0129	09B12159	ERS1475077	2009-11-12	Cooldry	23	Routine						Isolated	6B	Isolated	Not isolated	Isolated	Not isolated	2578	5	2573	0.00193949	10	16	7	2.04123	A1
ARI-0129	09B12915	ERS1475078	2009-11-30	Cooldry	24	Routine						Isolated	NT	Not isolated	Not isolated	Isolated	Not isolated	1747	2	1745	0.00114482	10	16	9	2.87033	A3
ARI-0141	08B00342	ERS1475080,ERS1475079	2008-01-21	Cooldry	1	Routine						Isolated	15B	Not isolated	Not isolated	Not isolated	Not isolated	3589	489	3100	0.13625	1, 13	15	8	3.28708	A4
ARI-0141	08B00842	ERS1475081	2008-02-21	Cooldry	2	Routine						Isolated	15B	Not isolated	Not isolated	Not isolated	Not isolated	607	200	407	0.329489	13	4	3	1.25063	C2
ARI-0141	08B01416	ERS1475083,ERS1475082	2008-03-21	Warmdry	3	Routine						Isolated	15B	Not isolated	Not isolated	Not isolated	Not isolated	3365	1749	1616	0.519762	1, 13	16	4	2.00302	C1
ARI-0141	08B02015	ERS1475085,ERS1475084	2008-04-21	Wet	4	Routine						Isolated	23F	Not isolated	Not isolated	Isolated	Not isolated	1983	230	1753	0.115986	2, 13	9	5	1.69477	C2
ARI-0141	08B02731	ERS1475087,ERS1475086	2008-05-21	Wet	5	Routine						Isolated	23F	Not isolated	Not isolated	Isolated	Not isolated	1580	99	1481	0.0626582	2, 14	4	3	1.46507	C2
ARI-0141	08B03579	ERS1475089,ERS1475088	2008-06-23	Wet	6	Routine						Isolated	23F	Not isolated	Not isolated	Isolated	Not isolated	8036	817	7219	0.101667	2, 14	16	6	3.71963	D1
ARI-0141	08B04397	ERS1475091,ERS1475090	2008-07-21	Wet	7	Routine						Isolated	24A	Not isolated	Not isolated	Isolated	Not isolated	4532	435	4097	0.0959841	2, 14	14	6	2.73389	C1
ARI-0141	08B05456	ERS1475093,ERS1475092	2008-08-21	Wet	8	Routine						Isolated	24A	Not isolated	Not isolated	Isolated	Not isolated	5997	15	5982	0.00250125	2, 15	14	7	3.30071	C1
ARI-0141	08B06614	ERS1475095,ERS1475094	2008-09-22	Wet	9	Routine						Isolated	18C	Not isolated	Not isolated	Not isolated	Not isolated	1563	6	1557	0.00383877	4, 15	18	9	3.93048	D2
ARI-0141	08B08071	ERS1475097,ERS1475096	2008-10-23	Wet	10	Routine						Not isolated		Not isolated	Not isolated	Not isolated	Not isolated	2639	2	2637	0.000757863	3, 16	12	5	1.33998	A1
ARI-0141	08B09493	ERS1475099,ERS1475098	2008-11-26	Warmdry	11	Routine						Isolated	34	Not isolated	Not isolated	Not isolated	Not isolated	3567	2	3565	0.000560695	5, 16	17	7	2.68339	A2
ARI-0141	08B10570	ERS1475100	2008-12-24	Cooldry	12	Routine						Isolated	34	Not isolated	Not isolated	Isolated	Not isolated	347	1	346	0.00288184	4	9	7	1.87807	A2
ARI-0141	09B00813	ERS1475101	2009-01-23	Cooldry	13	Routine						Isolated	34	Not isolated	Not isolated	Isolated	Not isolated	5032	0	5032	0	5	18	5	1.49478	A1
ARI-0141	09B00818	ERS1475102	2009-01-23	Cooldry	13	Illness			Pneumonia: Amoxacillin 7 days	Other infiltrate	not detected	Isolated	34	Not isolated	Not isolated	Not isolated	Not isolated	5308	1	5307	0.000188395	5	17	7	1.50723	A1
ARI-0141	09B01843	ERS1475103	2009-02-23	Cooldry	14	Routine						Not isolated		Not isolated	Not isolated	Not isolated	Isolated	2947	5	2942	0.00169664	6	19	6	1.29963	A1
ARI-0141	09B02610	ERS1475104	2009-03-13	Warmdry	15	Illness			Pneumonia: Amoxacillin 7 days	Other infiltrate	not detected	Isolated	6A	Not isolated	Not isolated	Isolated	Not isolated	5774	0	5774	0	5	14	5	1.35706	A1
ARI-0141	09B02906	ERS1475105	2009-03-23	Warmdry	15	Routine	Within 7 days	(Amoxicillin)	(Pneumonia)			Not isolated		Not isolated	Not isolated	Isolated	Not isolated	3962	1	3961	0.000252398	6	9	8	2.77623	A3
ARI-0141	09B04097	ERS1475106	2009-04-24	Wet	16	Routine						Not isolated		Not isolated	Not isolated	Not isolated	Not isolated	342	10	332	0.0292398	6	18	13	2.65369	D4
ARI-0141	09B05107	ERS1475107	2009-05-21	Wet	17	Routine						Not isolated		Not isolated	Not isolated	Not isolated	Not isolated	4522	7	4515	0.00154799	7	22	7	1.44612	A1
ARI-0141	09B06149	ERS1475108	2009-06-20	Wet	18	Routine						Not isolated		Not isolated	Not isolated	Not isolated	Not isolated	200	2	198	0.01	7	12
ARI-0141	09B07474	ERS1475109	2009-07-23	Wet	19	Routine						Not isolated		Not isolated	Not isolated	Not isolated	Not isolated	36	5	31	0.138889	8	9
ARI-0141	09B08644	ERS1475110	2009-08-21	Wet	20	Routine						Not isolated		Not isolated	Not isolated	Not isolated	Not isolated	1189	0	1189	0	8	25	5	1.63544	A1
ARI-0141	09B10209	ERS1475111	2009-09-29	Wet	21	Routine						Isolated	34	Not isolated	Not isolated	Not isolated	Not isolated	2614	15	2599	0.00573833	9	52	13	1.18164	A1
ARI-0141	09B11321	ERS1475112	2009-10-23	Wet	22	Routine						Isolated	19A	Not isolated	Not isolated	Not isolated	Not isolated	3166	3	3163	0.000947568	9	16	6	1.33665	A1
ARI-0141	09B12598	ERS1475113	2009-11-21	Cooldry	23	Routine						Isolated	14	Not isolated	Not isolated	Isolated	Not isolated	3531	2	3529	0.000566412	10	15	3	1.12857	A1
ARI-0141	09B13881	ERS1475114	2009-12-24	Cooldry	24	Routine						Isolated	14	Not isolated	Not isolated	Isolated	Not isolated	1151	1	1150	0.00086881	10	9	6	2.17202	A4
ARI-0179	08B00790	ERS1475116,ERS1475115	2008-02-18	Cooldry	1	Routine						Isolated	21	Isolated	Not isolated	Isolated	Not isolated	3904	231	3673	0.0591701	1, 13	11	7	2.76312	B2
ARI-0179	08B01353	ERS1475118,ERS1475117	2008-03-18	Warmdry	2	Routine						Isolated	21	Isolated	Not isolated	Isolated	Not isolated	22	2	20	0.0909091	1, 13	5
ARI-0179	08B01943	ERS1475120,ERS1475119	2008-04-17	Wet	3	Routine						Isolated	3	Not isolated	Not isolated	Isolated	Not isolated	4133	1643	2490	0.397532	2, 13	20	9	2.0943	A1
ARI-0179	08B02675	ERS1475122,ERS1475121	2008-05-19	Wet	4	Routine						Isolated	3, 21	Not isolated	Not isolated	Isolated	Not isolated	4927	1443	3484	0.292876	2, 13	22	8	2.59689	A3
ARI-0179	08B03458	ERS1475124,ERS1475123	2008-06-18	Wet	5	Routine						Not isolated		Not isolated	Not isolated	Isolated	Not isolated	3075	1933	1142	0.628618	2, 14	14	7	1.37783	A1
ARI-0179	08B04326	ERS1475126,ERS1475125	2008-07-18	Wet	6	Routine			Otitis media: Amoxicillin			Isolated	23F	Not isolated	Not isolated	Isolated	Not isolated	1767	11	1756	0.00622524	2, 14	27	10	2.09231	A2
ARI-0179	08B05315	ERS1475128,ERS1475127	2008-08-18	Wet	7	Routine						Isolated	23F	Not isolated	Not isolated	Isolated	Not isolated	5022	23	4999	0.00457985	3, 15	22	6	1.34733	A1
ARI-0179	08B06503	ERS1475130,ERS1475129	2008-09-19	Wet	8	Routine						Not isolated		Not isolated	Not isolated	Isolated	Not isolated	3389	9	3380	0.00265565	4, 15	16	6	2.43932	A2
ARI-0179	08B07886	ERS1475132,ERS1475131	2008-10-20	Wet	9	Routine						Not isolated		Not isolated	Not isolated	Isolated	Not isolated	571	6	565	0.0105079	4, 16	15	10	3.53275	D4
ARI-0179	08B09744	ERS1475134,ERS1475133	2008-12-02	Cooldry	10	Routine						Isolated	23F	Not isolated	Not isolated	Isolated	Not isolated	3546	17	3529	0.00479413	5, 16	22	9	1.83885	A4
ARI-0179	09B00065	ERS1475135	2009-01-02	Cooldry	11	Routine						Isolated	6B	Not isolated	Not isolated	Isolated	Not isolated	5753	35	5718	0.00608378	5	13	8	2.37811	A2
ARI-0179	09B00653	ERS1475136	2009-01-19	Cooldry	12	Routine						Isolated	6B	Not isolated	Not isolated	Isolated	Not isolated	4045	2	4043	0.000494438	5	10	8	2.61086	A2
ARI-0179	09B01562	ERS1475137	2009-02-16	Cooldry	13	Routine						Isolated	23F	Not isolated	Not isolated	Isolated	Not isolated	636	1	635	0.00157233	6	11	10	1.4256	A1
ARI-0179	09B03263	ERS1475138	2009-04-01	Wet	14	Routine						Isolated	14	Not isolated	Not isolated	Isolated	Not isolated	5162	3	5159	0.00058117	6	13	8	5.34802	D5
ARI-0179	09B03817	ERS1475139	2009-04-17	Wet	15	Routine						Isolated	38	Not isolated	Not isolated	Isolated	Not isolated	2814	8	2806	0.00284293	7	22	9	4.66151	D1
ARI-0179	09B04901	ERS1475140	2009-05-15	Wet	16	Routine						Isolated	38	Not isolated	Not isolated	Isolated	Not isolated	4043	15	4028	0.00371012	7	41	14	2.22197	A4
ARI-0179	09B05948	ERS1475141	2009-06-15	Wet	17	Routine						Not isolated		Not isolated	Not isolated	Isolated	Not isolated	162	1	161	0.00617284	7	9
ARI-0179	09B07225	ERS1475142	2009-07-17	Wet	18	Routine						Isolated	35C	Not isolated	Not isolated	Not isolated	Not isolated	1418	3	1415	0.00211566	8	18	10	1.51388	A1
ARI-0179	09B08445	ERS1475143	2009-08-17	Wet	19	Routine						Isolated	23F	Not isolated	Not isolated	Not isolated	Not isolated	816	2	814	0.00245098	8	31	16	3.43637	A4
ARI-0179	09B09700	ERS1475144	2009-09-17	Wet	20	Routine						Isolated	23F	Not isolated	Not isolated	Isolated	Not isolated	1445	0	1445	0	9	11	9	4.36883	A3
ARI-0179	09B11069	ERS1475145	2009-10-19	Wet	21	Routine						Isolated	23F	Not isolated	Not isolated	Isolated	Not isolated	280	3	277	0.0107143	9	10	7	3.31446	A3
ARI-0179	09B12180	ERS1475146	2009-11-12	Cooldry	22	Routine						Isolated	23F	Not isolated	Not isolated	Isolated	Not isolated	2171	39	2132	0.0179641	10	18	9	3.02478	A3
ARI-0179	09B13571	ERS1475147	2009-12-17	Cooldry	23	Routine						Isolated	19A	Not isolated	Not isolated	Isolated	Not isolated	2623	49	2574	0.0186809	10	31	11	3.41514	A3
ARI-0179	10B00577	ERS1475148	2010-01-18	Cooldry	24	Routine						Isolated	19A	Not isolated	Not isolated	Isolated	Not isolated	240	18	222	0.075	10	15	15	3.19422	C1
ARI-0203	08B00657	ERS1475149	2008-02-11	Cooldry	1	Routine						Isolated	14	Not isolated	Not isolated	Isolated	Not isolated	796	112	684	0.140704	13	4	4	2.44022	C1
ARI-0203	08B01186	ERS1475151,ERS1475150	2008-03-10	Warmdry	2	Routine	During treatment	Cloxacillin	Otitis externa			Isolated	NT	Not isolated	Not isolated	Isolated	Not isolated	4633	678	3955	0.146341	1, 13	10	6	2.15788	D2
ARI-0203	08B01805	ERS1475152	2008-04-10	Wet	3	Routine	During treatment	Cloxacillin	Skin infection			Isolated	NT	Not isolated	Not isolated	Isolated	Not isolated	1639	324	1315	0.197682	13	9	7	2.37131	C1
ARI-0203	08B02450	ERS1475154,ERS1475153	2008-05-09	Wet	4	Routine						Isolated	14	Not isolated	Not isolated	Isolated	Not isolated	7124	2955	4169	0.414795	2, 13	25	7	2.79416	D7
ARI-0203	08B03190	ERS1475156,ERS1475155	2008-06-09	Wet	5	Routine						Isolated	6B	Not isolated	Not isolated	Isolated	Not isolated	6915	815	6100	0.11786	3, 14	10	6	2.52988	B3
ARI-0203	08B04063	ERS1475158,ERS1475157	2008-07-10	Wet	6	Routine						Not isolated		Not isolated	Not isolated	Isolated	Not isolated	1188	1149	39	0.967172	3, 14	12
ARI-0203	08B05084	ERS1475160,ERS1475159	2008-08-11	Wet	7	Routine						Isolated	NT	Not isolated	Not isolated	Isolated	Not isolated	3854	7	3847	0.00181629	3, 15	14	7	5.02398	D4
ARI-0203	08B06034	ERS1475161	2008-09-08	Wet	8	Routine						Isolated	NT	Not isolated	Not isolated	Not isolated	Not isolated	2	0	2	0	15	2
ARI-0203	08B07395	ERS1475163,ERS1475162	2008-10-09	Wet	9	Routine						Isolated	6B	Not isolated	Not isolated	Isolated	Not isolated	6506	46	6460	0.0070704	4, 15	29	9	2.25317	A3
ARI-0203	08B08787	ERS1475165,ERS1475164	2008-11-10	Warmdry	10	Routine						Isolated	6B	Not isolated	Not isolated	Isolated	Not isolated	312	8	304	0.025641	4, 16	17	16	3.13189	A2
ARI-0203	08B10026	ERS1475166	2008-12-10	Cooldry	11	Routine						Isolated	6B	Not isolated	Not isolated	Not isolated	Not isolated	2212	6	2206	0.00271248	4	21	8	1.85929	A1
ARI-0203	09B00214	ERS1475167	2009-01-06	Cooldry	12	Routine						Isolated	6B	Not isolated	Not isolated	Isolated	Not isolated	3205	2	3203	0.000624025	5	11	8	3.86708	B1
ARI-0203	09B01352	ERS1475168	2009-02-09	Cooldry	13	Routine						Isolated	18F	Not isolated	Not isolated	Not isolated	Not isolated	3099	0	3099	0	6	8	5	2.0331	A2
ARI-0203	09B02418	ERS1475169	2009-03-09	Warmdry	14	Routine						Isolated	15B	Not isolated	Not isolated	Not isolated	Not isolated	4523	6	4517	0.00132655	5	24	7	2.34836	A4
ARI-0203	09B03498	ERS1475170	2009-04-07	Wet	15	Routine						Isolated	6B	Not isolated	Not isolated	Isolated	Not isolated	3588	0	3588	0	7	8	6	2.64522	B1
ARI-0203	09B04629	ERS1475171	2009-05-08	Wet	16	Routine						Not isolated		Not isolated	Not isolated	Not isolated	Not isolated	997	5	992	0.00501505	6	27	13	2.37527	D1
ARI-0203	09B05638	ERS1475172	2009-06-05	Wet	17	Routine						Isolated	23A	Not isolated	Not isolated	Isolated	Not isolated	4136	0	4136	0	7	9	4	3.08288	B1
ARI-0203	09B06838	ERS1475173	2009-07-07	Wet	18	Routine						Isolated	23A	Not isolated	Not isolated	Isolated	Not isolated	2968	2	2966	0.000673854	8	9	7	4.20541	A3
ARI-0203	09B08123	ERS1475174	2009-08-08	Wet	19	Routine						Isolated	33B	Not isolated	Not isolated	Isolated	Not isolated	2983	6	2977	0.0020114	8	18	8	3.40987	A2
ARI-0203	09B09288	ERS1475175	2009-09-07	Wet	20	Routine						Isolated	33B	Not isolated	Not isolated	Isolated	Not isolated	2868	12	2856	0.0041841	9	11	7	2.27923	A2
ARI-0203	09B10524	ERS1475176	2009-10-06	Wet	21	Routine						Isolated	33B	Not isolated	Not isolated	Isolated	Not isolated	2792	34	2758	0.0121777	9	22	8	2.35392	A1
ARI-0203	09B12086	ERS1475177	2009-11-10	Cooldry	22	Routine						Isolated	33B	Not isolated	Not isolated	Isolated	Not isolated	2619	8	2611	0.0030546	9	12	9	3.29907	A2
ARI-0203	09B13257	ERS1475178	2009-12-08	Cooldry	23	Routine						Isolated	23A	Not isolated	Not isolated	Isolated	Not isolated	1834	10	1824	0.00545256	10	11	6	3.54661	D1
ARI-0203	10B00346	ERS1475179	2010-01-11	Cooldry	24	Routine						Isolated	23A	Not isolated	Not isolated	Not isolated	Not isolated	243	4	239	0.0164609	10	11	11	2.65015	A1
ARI-0218	07B01028	ERS1475181,ERS1475180	2007-12-31	Cooldry	1	Routine						Not isolated		Isolated	Isolated	Not isolated	Not isolated	895	229	666	0.255866	1, 13	13	5	1.25228	D11
ARI-0218	08B00240	ERS1475183,ERS1475182	2008-01-16	Cooldry	2	Illness			Pneumonia: Amoxacillin 7 days	X-ray not interpretable	not detected	Isolated	19A	Isolated	Not isolated	Isolated	Not isolated	25726	526	25200	0.0204462	1, 13	28	5	1.44949	D11
ARI-0218	08B00336	ERS1475185,ERS1475184	2008-01-21	Cooldry	2	Illness	During treatment	Amoxicillin	Pneumonia, systemic disease: Ceftriaxone 7 days	No x-ray	No viral PCR performed	Not isolated		Not isolated	Not isolated	Not isolated	Not isolated	529	454	75	0.858223	1, 13	11
ARI-0218	08B00831	ERS1475187,ERS1475186	2008-02-20	Cooldry	3	Routine						Isolated	2	Not isolated	Not isolated	Not isolated	Not isolated	4638	540	4098	0.116429	1, 13	14	5	1.88091	D11
ARI-0218	08B01391	ERS1475189,ERS1475188	2008-03-20	Warmdry	4	Routine						Not isolated		Not isolated	Not isolated	Isolated	Not isolated	1854	1406	448	0.75836	1, 13	15	8	1.24406	A1
ARI-0218	08B01899	ERS1475191,ERS1475190	2008-04-14	Wet	5	Illness			Pneumonia: Amoxacillin 7 days	No x-ray	not detected	Isolated	19A	Not isolated	Not isolated	Isolated	Not isolated	1949	299	1650	0.153412	1, 13	11	7	1.58414	A1
ARI-0218	08B02005	ERS1475193,ERS1475192	2008-04-21	Wet	5	Routine	During treatment	Amoxicillin	Pneumonia			Not isolated		Not isolated	Not isolated	Isolated	Not isolated	2501	422	2079	0.168733	2, 13	14	6	1.19197	A1
ARI-0218	08B02702	ERS1475195,ERS1475194	2008-05-20	Wet	6	Routine						Isolated	6B	Not isolated	Not isolated	Isolated	Not isolated	3213	1191	2022	0.370682	2, 13	8	3	1.4516	B4
ARI-0218	08B03532	ERS1475197,ERS1475196	2008-06-20	Wet	7	Routine						Isolated	14	Not isolated	Not isolated	Isolated	Not isolated	5229	649	4580	0.124116	2, 14	16	6	2.79338	C1
ARI-0218	08B04332	ERS1475199,ERS1475198	2008-07-18	Wet	8	Routine						Isolated	23F	Not isolated	Not isolated	Not isolated	Not isolated	6464	912	5552	0.141089	2, 14	12	3	1.62436	C1
ARI-0218	08B05398	ERS1475201,ERS1475200	2008-08-20	Wet	9	Routine						Isolated	23F	Not isolated	Not isolated	Not isolated	Not isolated	2599	15	2584	0.00577145	2, 15	18	8	2.98978	D2
ARI-0218	08B06499	ERS1475203,ERS1475202	2008-09-19	Wet	10	Routine						Isolated	23F	Not isolated	Not isolated	Isolated	Not isolated	2688	8	2680	0.00297619	3, 15	14	5	2.55456	A3
ARI-0218	08B07888	ERS1475205,ERS1475204	2008-10-20	Wet	11	Routine						Isolated	23F	Not isolated	Not isolated	Not isolated	Not isolated	2527	217	2310	0.0858726	3, 16	31	7	3.05028	D2
ARI-0218	08B09088	ERS1475207,ERS1475206	2008-11-17	Warmdry	12	Illness			Pneumonia: Amoxacillin 7 days	No x-ray	No viral PCR performed	Isolated	23F, 14	Not isolated	Not isolated	Isolated	Not isolated	953	2	951	0.00209864	4, 16	13	6	2.41769	B3
ARI-0218	08B09098	ERS1475209,ERS1475208	2008-11-17	Warmdry	12	Illness			Pneumonia: Amoxacillin 7 days	Other infiltrate	respiratory syncytial virus	Isolated	14	Not isolated	Not isolated	Isolated	Not isolated	324	6	318	0.0185185	4, 16	8	4	3.37574	D4
ARI-0218	08B10460	ERS1475210	2008-12-22	Cooldry	13	Routine						Not isolated		Not isolated	Not isolated	Not isolated	Not isolated	3705	11	3694	0.00296896	4	16	7	1.67904	A2
ARI-0218	09B00559	ERS1475211	2009-01-16	Cooldry	14	Routine						Isolated	NT	Isolated	Not isolated	Isolated	Not isolated	5268	0	5268	0	5	11	7	2.63681	D3
ARI-0218	09B01825	ERS1475212	2009-02-23	Cooldry	15	Routine						Isolated	23F	Not isolated	Not isolated	Not isolated	Not isolated	2749	5	2744	0.00181884	6	12	8	3.61555	D3
ARI-0218	09B02795	ERS1475213	2009-03-19	Warmdry	16	Routine						Isolated	23F	Not isolated	Not isolated	Not isolated	Not isolated	5973	4	5969	0.00066968	6	10	6	3.65876	D3
ARI-0218	09B03233	ERS1475214	2009-03-31	Warmdry	16	Illness			Pneumonia: Amoxacillin 7 days	Other infiltrate	not detected	Isolated	10A	Not isolated	Not isolated	Isolated	Not isolated	4599	9	4590	0.00195695	6	13	8	3.8108	A2
ARI-0218	09B03914	ERS1475215	2009-04-20	Wet	17	Routine						Not isolated		Not isolated	Not isolated	Not isolated	Not isolated	4425	9	4416	0.0020339	7	15	4	2.81153	D3
ARI-0218	09B05028	ERS1475216	2009-05-19	Wet	18	Routine						Not isolated		Not isolated	Not isolated	Not isolated	Not isolated	298	6	292	0.0201342	7	22	15	2.80203	A2
ARI-0218	09B05649	ERS1475217	2009-06-05	Wet	18	Illness			Pneumonia: Amoxacillin 7 days	Other infiltrate	not detected	Isolated	NT	Not isolated	Not isolated	Isolated	Not isolated	568	1	567	0.00176056	7	14	9	4.34308	D3
ARI-0218	09B06140	ERS1475218	2009-06-19	Wet	19	Routine	Within 7 days	(Amoxicillin)	(Pneumonia)			Not isolated		Not isolated	Not isolated	Not isolated	Not isolated	1848	5	1843	0.00270563	7	13	5	1.85271	D8
ARI-0218	09B07321	ERS1475219	2009-07-20	Wet	20	Routine						Not isolated		Not isolated	Not isolated	Isolated	Not isolated	3200	3	3197	0.0009375	8	25	6	3.74271	A3
ARI-0218	09B08509	ERS1475220	2009-08-18	Wet	21	Routine						Not isolated		Not isolated	Not isolated	Isolated	Not isolated	1763	4	1759	0.00226886	8	13	6	2.49342	A2
ARI-0218	09B08893	ERS1475221	2009-08-27	Wet	21	Illness			Pneumonia: Amoxacillin 7 days	Primary endpoint pneumonia	respiratory syncytial virus	Not isolated		Not isolated	Not isolated	Not isolated	Not isolated	2882	31	2851	0.0107564	8	25	9	2.30858	A2
ARI-0218	09B09854	ERS1475222	2009-09-21	Wet	22	Routine						Isolated	NT	Not isolated	Not isolated	Not isolated	Not isolated	686	24	662	0.0349854	9	58	29	2.74824	A1
ARI-0218	09B11224	ERS1475223	2009-10-21	Wet	23	Routine						Isolated	6C	Not isolated	Not isolated	Not isolated	Not isolated	3279	87	3192	0.0265325	9	35	10	2.87074	A2
ARI-0218	09B12468	ERS1475224	2009-11-18	Cooldry	24	Routine						Not isolated		Not isolated	Not isolated	Not isolated	Not isolated	3250	53	3197	0.0163077	10	54	15	2.18393	A1
ARI-0237	08B01050	ERS1475226,ERS1475225	2008-03-03	Warmdry	1	Routine						Isolated	23F	Isolated	Not isolated	Isolated	Not isolated	3794	339	3455	0.0893516	1, 13	8	6	2.68883	C1
ARI-0237	08B01189	ERS1475228,ERS1475227	2008-03-09	Warmdry	1	Illness			Pneumonia: Amoxacillin 7 days	No x-ray	not detected	Isolated	23F	Isolated	Not isolated	Not isolated	Not isolated	2044	1208	836	0.590998	1, 13	22	13	5.02398	D2
ARI-0237	08B01622	ERS1475230,ERS1475229	2008-04-01	Wet	2	Routine						Isolated	23F	Isolated	Not isolated	Isolated	Isolated	4242	409	3833	0.0964168	1, 13	22	4	2.20988	B2
ARI-0237	08B02250	ERS1475232,ERS1475231	2008-05-01	Wet	3	Routine						Isolated	23F	Not isolated	Not isolated	Isolated	Not isolated	824	424	400	0.514563	2, 13	14	12	4.87984	B1
ARI-0237	08B03006	ERS1475234,ERS1475233	2008-06-02	Wet	4	Routine						Isolated	23F	Not isolated	Not isolated	Isolated	Not isolated	4709	2112	2597	0.448503	3, 14	19	8	2.56642	A3
ARI-0237	08B03821	ERS1475236,ERS1475235	2008-07-01	Wet	5	Routine						Isolated	23F	Not isolated	Not isolated	Isolated	Not isolated	2734	1846	888	0.675201	2, 14	14	8	2.90808	D2
ARI-0237	08B04805	ERS1475242,ERS1475239	2008-08-01	Wet	6	Routine						Isolated	23F	Not isolated	Not isolated	Isolated	Not isolated	5708	1154	4554	0.202172	2, 14	27	9	2.33103	C1
ARI-0237	08B05821	ERS1475244,ERS1475243	2008-09-01	Wet	7	Routine	During treatment	Amoxicillin	Unknown			Isolated	23F	Not isolated	Not isolated	Isolated	Not isolated	2393	4	2389	0.00167154	2, 15	15	7	1.69304	C2
ARI-0237	08B06960	ERS1475246,ERS1475245	2008-09-30	Wet	8	Routine						Isolated	NT	Not isolated	Not isolated	Isolated	Isolated	324	7	317	0.0216049	4, 15	19	15	3.43281	D4
ARI-0237	08B08572	ERS1475248,ERS1475247	2008-11-04	Warmdry	9	Routine						Isolated	23F	Not isolated	Not isolated	Isolated	Not isolated	3767	29	3738	0.00769843	5, 16	12	4	1.34769	C2
ARI-0237	08B09713	ERS1475250,ERS1475249	2008-12-01	Cooldry	10	Routine						Isolated	23F	Not isolated	Not isolated	Isolated	Not isolated	4430	14	4416	0.00316027	5, 16	15	5	1.66318	A1
ARI-0237	09B00034	ERS1475251	2009-01-01	Cooldry	11	Routine						Isolated	23F	Not isolated	Not isolated	Isolated	Not isolated	1744	3	1741	0.00172018	4	9	4	1.6994	B4
ARI-0237	09B01135	ERS1475252	2009-02-02	Cooldry	12	Routine						Isolated	15C	Not isolated	Not isolated	Isolated	Not isolated	1282	4	1278	0.00312012	5	12	6	2.21234	A2
ARI-0237	09B02138	ERS1475253	2009-03-02	Warmdry	13	Routine						Isolated	15C	Not isolated	Not isolated	Isolated	Not isolated	2387	1	2386	0.000418936	6	10	6	2.20425	A3
ARI-0237	09B03283	ERS1475254	2009-04-01	Wet	14	Routine						Isolated	3, 33B	Not isolated	Not isolated	Isolated	Not isolated	5529	5	5524	0.000904323	6	18	6	1.97971	A1
ARI-0237	09B04382	ERS1475255	2009-05-01	Wet	15	Routine						Isolated	16F	Not isolated	Not isolated	Isolated	Not isolated	1185	8	1177	0.00675105	6	16	7	3.05824	D2
ARI-0237	09B05463	ERS1475256	2009-06-01	Wet	16	Routine						Isolated	6B	Not isolated	Not isolated	Isolated	Not isolated	3709	9	3700	0.00242653	7	22	13	2.0543	A4
ARI-0237	09B06656	ERS1475257	2009-07-02	Wet	17	Routine						Isolated	6B	Not isolated	Not isolated	Isolated	Not isolated	696	6	690	0.00862069	7	13	7	2.66542	B2
ARI-0237	09B07820	ERS1475258	2009-07-31	Wet	18	Routine						Isolated	6B	Not isolated	Not isolated	Isolated	Not isolated	2056	7	2049	0.00340467	8	20	8	2.21875	A2
ARI-0237	09B09093	ERS1475259	2009-09-01	Wet	19	Routine						Isolated	6B	Not isolated	Not isolated	Isolated	Not isolated	1371	13	1358	0.00948213	8	13	9	1.56557	A1
ARI-0237	09B10336	ERS1475260	2009-10-01	Wet	20	Routine						Isolated	6B	Not isolated	Not isolated	Isolated	Not isolated	2406	21	2385	0.00872818	9	20	10	2.24605	A1
ARI-0237	09B11509	ERS1475261	2009-10-27	Wet	21	Routine						Not isolated		Not isolated	Not isolated	Isolated	Not isolated	2078	21	2057	0.0101059	9	24	10	3.26123	B1
ARI-0237	09B12988	ERS1475262	2009-12-01	Cooldry	22	Routine						Isolated	10F	Not isolated	Not isolated	Isolated	Not isolated	877	0	877	0	10	10	5	1.81387	B4
ARI-0237	09B14124	ERS1475263	2009-12-31	Cooldry	23	Routine						Isolated	38	Not isolated	Not isolated	Isolated	Not isolated	2058	16	2042	0.00777454	10	15	9	1.66124	A1
ARI-0237	10B01034	ERS1475264	2010-02-01	Cooldry	24	Routine						Isolated	23A	Not isolated	Not isolated	Isolated	Not isolated	380	12	368	0.0315789	10	9	9	3.97523	D1
ARI-0328	08B01967	ERS1475266,ERS1475265	2008-04-18	Wet	1	Routine						Not isolated		Isolated	Not isolated	Not isolated	Not isolated	2823	2761	62	0.978038	2, 13	6
ARI-0328	08B02696	ERS1475268,ERS1475267	2008-05-20	Wet	2	Routine						Isolated	37	Isolated	Not isolated	Not isolated	Not isolated	6101	436	5665	0.0714637	2, 13	12	7	2.27325	C1
ARI-0328	08B03466	ERS1475270,ERS1475269	2008-06-18	Wet	3	Routine						Isolated	37	Not isolated	Not isolated	Isolated	Not isolated	4788	406	4382	0.0847953	2, 14	14	5	3.13336	B2
ARI-0328	08B04322	ERS1475272,ERS1475271	2008-07-18	Wet	4	Routine						Isolated	37	Not isolated	Not isolated	Isolated	Not isolated	3660	1611	2049	0.440164	2, 14	14	6	3.26069	B1
ARI-0328	08B05390	ERS1475274,ERS1475273	2008-08-20	Wet	5	Routine						Isolated	37	Not isolated	Not isolated	Isolated	Not isolated	5678	10	5668	0.00176118	3, 15	11	4	1.93448	C1
ARI-0328	08B06179	ERS1475276,ERS1475275	2008-09-11	Wet	6	Illness			Pneumonia: Amoxacillin 7 days	Other infiltrate	respiratory syncytial virus	Isolated	37	Not isolated	Not isolated	Not isolated	Not isolated	2744	8	2736	0.00291545	3, 15	8	6	2.26936	A4
ARI-0328	08B06495	ERS1475278,ERS1475277	2008-09-19	Wet	6	Routine	Within 7 days	(Amoxicillin)	(Pneumonia)			Isolated	37	Not isolated	Not isolated	Isolated	Not isolated	1476	30	1446	0.0203252	3, 15	33	9	2.37839	A4
ARI-0328	08B07452	ERS1475280,ERS1475279	2008-10-09	Wet	7	Illness			Pneumonia: Amoxacillin 7 days	X-ray not interpretable	influenza	Not isolated		Not isolated	Not isolated	Isolated	Not isolated	2355	4	2351	0.00169851	4, 15	11	4	2.177	A3
ARI-0328	08B07873	ERS1475282,ERS1475281	2008-10-20	Wet	7	Routine	Within 7 days	(Amoxicillin)	(Pneumonia)			Not isolated		Not isolated	Not isolated	Isolated	Not isolated	716	6	710	0.00837989	4, 16	6	4	1.08476	B4
ARI-0328	08B09207	ERS1475620,ERS1475619	2008-11-19	Warmdry	8	Routine						Isolated	1	Not isolated	Not isolated	Isolated	Not isolated	1279	7	1272	0.00547303	4, 16	11	5	2.66756	D2
ARI-0328	08B10353	ERS1475621	2008-12-18	Cooldry	9	Routine	Within 7 days	(Amoxicillin)	(Tonsillitis)			Isolated	15C	Isolated	Not isolated	Isolated	Not isolated	4807	1	4806	0.00020803	4	18	4	1.36986	A1
ARI-0328	09B00731	ERS1475622	2009-01-21	Cooldry	10	Routine						Isolated	15C	Not isolated	Not isolated	Isolated	Not isolated	4152	0	4152	0	5	9	6	3.03123	C1
ARI-0328	09B01712	ERS1475623	2009-02-19	Cooldry	11	Routine						Not isolated		Not isolated	Not isolated	Isolated	Not isolated	1860	0	1860	0	6	8	4	1.44224	B4
ARI-0328	09B02743	ERS1475283	2009-03-18	Warmdry	12	Routine						Isolated	19A	Not isolated	Not isolated	Not isolated	Not isolated	4058	1	4057	0.000246427	7	18	5	2.59723	A4
ARI-0328	09B03906	ERS1475284	2009-04-20	Wet	13	Routine						Not isolated		Not isolated	Not isolated	Not isolated	Not isolated	720	4	716	0.00555556	7	23	16	2.25752	A1
ARI-0328	09B05103	ERS1475285	2009-05-21	Wet	14	Routine						Isolated	19A	Not isolated	Not isolated	Isolated	Not isolated	1688	0	1688	0	7	11	4	3.53652	D2
ARI-0328	09B06130	ERS1475286	2009-06-19	Wet	15	Routine						Isolated	14	Not isolated	Not isolated	Not isolated	Not isolated	23	0	23	0	7	8
ARI-0328	09B07406	ERS1475287	2009-07-22	Wet	16	Routine						Isolated	19A	Not isolated	Not isolated	Not isolated	Not isolated	1546	3	1543	0.00194049	8	15	7	1.70742	A1
ARI-0328	09B08559	ERS1475288	2009-08-19	Wet	17	Routine						Isolated	NT	Not isolated	Not isolated	Isolated	Not isolated	3609	2	3607	0.00055417	8	12	5	3.50908	D2
ARI-0328	09B09841	ERS1475289	2009-09-21	Wet	18	Routine						Isolated	NT	Not isolated	Not isolated	Isolated	Not isolated	942	0	942	0	9	9	5	2.95999	B1
ARI-0328	09B11507	ERS1475290	2009-10-27	Wet	19	Routine						Isolated	NT	Not isolated	Not isolated	Isolated	Not isolated	2094	0	2094	0	9	10	5	3.17384	D1
ARI-0328	09B12651	ERS1475291	2009-11-23	Cooldry	20	Routine						Isolated	NT	Not isolated	Not isolated	Isolated	Not isolated	2748	0	2748	0	10	12	4	2.20206	A3
ARI-0328	09B13779	ERS1475292	2009-12-22	Cooldry	21	Routine						Isolated	NT	Not isolated	Not isolated	Not isolated	Not isolated	3848	11	3837	0.00285863	10	67	10	2.22098	A1
ARI-0328	10B00856	ERS1475293	2010-01-26	Cooldry	22	Routine						Isolated	23F	Not isolated	Not isolated	Isolated	Not isolated	624	8	616	0.0128205	10	12	5	2.44382	B3
ARI-0328	10B01763	ERS1475294	2010-02-23	Cooldry	23	Routine						Isolated	23F	Not isolated	Not isolated	Isolated	Not isolated	1066	16	1050	0.0150094	11	11	5	3.41162	B2
ARI-0328	10B02717	ERS1475295	2010-03-23	Warmdry	24	Routine						Not isolated		Not isolated	Not isolated	Not isolated	Not isolated	809	21	788	0.025958	11	20	14	4.42813	A3
ARI-0372	08B02326	ERS1475297,ERS1475296	2008-05-05	Wet	1	Routine						Not isolated		Isolated	Not isolated	Isolated	Not isolated	4831	1499	3332	0.310288	2, 13	36	10	2.97015	D4
ARI-0372	08B03078	ERS1475299,ERS1475298	2008-06-04	Wet	2	Routine						Isolated	NT	Not isolated	Not isolated	Isolated	Isolated	3693	2159	1534	0.58462	3, 14	11	6	2.96528	D2
ARI-0372	08B04036	ERS1475301,ERS1475300	2008-07-09	Wet	3	Routine						Isolated	19F	Not isolated	Not isolated	Not isolated	Not isolated	6730	2312	4418	0.343536	3, 14	24	7	4.23855	D4
ARI-0372	08B04886	ERS1475303,ERS1475302	2008-08-04	Wet	4	Routine						Isolated	19F	Isolated	Not isolated	Isolated	Not isolated	8450	164	8286	0.0194083	2, 14	25	7	3.07573	C1
ARI-0372	08B05958	ERS1475305,ERS1475304	2008-09-04	Wet	5	Routine						Isolated	19F	Not isolated	Not isolated	Isolated	Not isolated	5034	4	5030	0.000794597	2, 15	10	8	1.63463	C1
ARI-0372	08B07447	ERS1475307,ERS1475306	2008-10-10	Wet	6	Routine						Isolated	19F	Not isolated	Not isolated	Isolated	Not isolated	5934	1	5933	0.00016852	4, 15	15	4	2.06539	B2
ARI-0372	08B08638	ERS1475309,ERS1475308	2008-11-05	Warmdry	7	Routine						Isolated	19F	Not isolated	Not isolated	Isolated	Not isolated	1161	17	1144	0.0146425	5, 16	16	7	2.08946	A4
ARI-0372	08B09843	ERS1475311,ERS1475310	2008-12-04	Cooldry	8	Routine						Isolated	19F	Not isolated	Not isolated	Isolated	Not isolated	3559	12	3547	0.00337173	5, 16	17	7	3.73078	C1
ARI-0372	09B00220	ERS1475312	2009-01-06	Cooldry	9	Routine						Isolated	23F	Not isolated	Not isolated	Isolated	Not isolated	4649	40	4609	0.008604	5	12	7	3.77251	D3
ARI-0372	09B01218	ERS1475313	2009-02-04	Cooldry	10	Routine						Isolated	19F	Not isolated	Not isolated	Isolated	Not isolated	4394	5	4389	0.00113792	6	9	6	3.34623	A2
ARI-0372	09B02346	ERS1475314	2009-03-06	Warmdry	11	Routine						Isolated	19F	Not isolated	Not isolated	Isolated	Not isolated	4891	1	4890	0.000204457	5	9	6	3.73569	D3
ARI-0372	09B03386	ERS1475315	2009-04-04	Wet	12	Routine						Isolated	23F	Not isolated	Not isolated	Isolated	Not isolated	4860	8	4852	0.00164609	7	39	7	4.29249	D5
ARI-0372	09B04499	ERS1475316	2009-05-05	Wet	13	Routine						Isolated	23F	Not isolated	Not isolated	Isolated	Not isolated	2441	7	2434	0.00286768	6	12	8	2.36062	A1
ARI-0372	09B05644	ERS1475317	2009-06-05	Wet	14	Routine						Isolated	23F	Not isolated	Not isolated	Isolated	Not isolated	4233	3	4230	0.000708717	7	9	9	3.56503	D3
ARI-0372	09B06737	ERS1475318	2009-07-04	Wet	15	Routine						Isolated	23F	Not isolated	Not isolated	Isolated	Not isolated	2032	1	2031	0.000492126	8	12	8	3.27249	A2
ARI-0372	09B08053	ERS1475319	2009-08-06	Wet	16	Routine						Isolated	23F	Not isolated	Not isolated	Not isolated	Not isolated	412	2	410	0.00485437	8	13	10	2.33349	A1
ARI-0372	09B09200	ERS1475320	2009-09-04	Wet	17	Routine						Isolated	23F, 34	Not isolated	Not isolated	Isolated	Not isolated	992	0	992	0	9	13	7	3.87688	D1
ARI-0372	09B10584	ERS1475321	2009-10-07	Wet	18	Routine						Isolated	23F	Not isolated	Not isolated	Isolated	Not isolated	1047	0	1047	0	9	5	5	2.17107	B3
ARI-0372	09B11902	ERS1475322	2009-11-05	Cooldry	19	Routine						Isolated	23F	Not isolated	Isolated	Not isolated	Not isolated	2567	6	2561	0.00233736	9	17	11	4.14583	D1
ARI-0372	09B13150	ERS1475323	2009-12-05	Cooldry	20	Routine						Isolated	23F	Not isolated	Not isolated	Isolated	Not isolated	2330	3	2327	0.00128755	10	9	7	2.80361	D1
ARI-0372	10B00194	ERS1475324	2010-01-06	Cooldry	21	Routine						Isolated	23F	Not isolated	Not isolated	Isolated	Not isolated	2288	1	2287	0.000437063	10	15	9	3.93125	D1
ARI-0372	10B01107	ERS1475325	2010-02-03	Cooldry	22	Routine						Isolated	NT	Not isolated	Not isolated	Isolated	Not isolated	937	3	934	0.00320171	10	9	7	1.92531	A2
ARI-0372	10B02154	ERS1475326	2010-03-05	Warmdry	23	Routine						Isolated	19F, 38	Not isolated	Not isolated	Isolated	Not isolated	920	5	915	0.00543478	11	8	7	2.73803	A2
ARI-0372	10B03087	ERS1475327	2010-04-05	Warmdry	24	Routine						Isolated	19F	Not isolated	Not isolated	Isolated	Not isolated	1212	104	1108	0.0858086	11	12	8	4.4921	A3
ARI-0410	08B02332	ERS1475329,ERS1475328	2008-05-05	Wet	1	Routine						Isolated	NT	Isolated	Not isolated	Not isolated	Not isolated	1636	333	1303	0.203545	2, 13	13	6	2.36792	D6
ARI-0410	08B03082	ERS1475331,ERS1475330	2008-06-04	Wet	2	Routine						Isolated	33C	Not isolated	Not isolated	Isolated	Not isolated	4986	1377	3609	0.276173	3, 14	21	5	1.26606	C2
ARI-0410	08B03868	ERS1475333,ERS1475332	2008-07-02	Wet	3	Routine						Isolated	33C	Not isolated	Not isolated	Isolated	Not isolated	4630	1066	3564	0.230238	3, 14	24	7	2.81511	C1
ARI-0410	08B04971	ERS1475335,ERS1475334	2008-08-06	Wet	4	Routine						Isolated	17F	Not isolated	Not isolated	Isolated	Not isolated	5108	773	4335	0.151331	3, 14	23	10	3.37803	D3
ARI-0410	08B06036	ERS1475337,ERS1475336	2008-09-08	Wet	5	Routine						Isolated	21	Not isolated	Not isolated	Isolated	Not isolated	3424	19	3405	0.00554907	3, 15	18	7	3.48146	D1
ARI-0410	08B07233	ERS1475339,ERS1475338	2008-10-06	Wet	6	Routine						Isolated	21	Not isolated	Not isolated	Isolated	Not isolated	1225	11	1214	0.00897959	4, 15	27	15	2.80637	A2
ARI-0410	08B08725	ERS1475341,ERS1475340	2008-11-07	Warmdry	7	Routine						Isolated	19F	Not isolated	Not isolated	Isolated	Not isolated	2629	20	2609	0.00760746	4, 16	24	9	3.61227	C1
ARI-0410	08B09849	ERS1475343,ERS1475342	2008-12-04	Cooldry	8	Routine	During treatment	Cloxacillin	Skin infection			Isolated	19F	Not isolated	Isolated	Isolated	Not isolated	1900	7	1893	0.00368421	5, 16	23	11	3.43755	C1
ARI-0410	09B00197	ERS1475344	2009-01-06	Cooldry	9	Routine	During treatment	Amoxicillin	Otitis media			Isolated	19F	Not isolated	Not isolated	Isolated	Not isolated	4934	3	4931	0.000608026	5	26	8	4.42222	D5
ARI-0410	09B01302	ERS1475345	2009-02-07	Cooldry	10	Routine						Isolated	19F	Not isolated	Not isolated	Isolated	Not isolated	6125	14	6111	0.00228571	6	14	8	2.98083	A2
ARI-0410	09B02339	ERS1475346	2009-03-06	Warmdry	11	Routine						Isolated	6A	Not isolated	Not isolated	Isolated	Not isolated	3310	7	3303	0.0021148	6	15	8	3.60769	A2
ARI-0410	09B03357	ERS1475347	2009-04-03	Wet	12	Routine						Isolated	19F, NT	Not isolated	Not isolated	Isolated	Not isolated	6497	396	6101	0.0609512	6	51	11	1.30381	A1
ARI-0410	09B04496	ERS1475348	2009-05-05	Wet	13	Routine						Isolated	15B	Not isolated	Not isolated	Isolated	Not isolated	169	9	160	0.0532544	6	15
ARI-0410	09B05507	ERS1475349	2009-06-02	Wet	14	Routine						Isolated	23F	Not isolated	Not isolated	Isolated	Not isolated	5011	2	5009	0.000399122	7	21	7	2.50882	A4
ARI-0410	09B06733	ERS1475350	2009-07-04	Wet	15	Routine						Isolated	13	Isolated	Not isolated	Isolated	Not isolated	1961	1	1960	0.000509944	8	14	11	3.53401	D2
ARI-0410	09B07624	ERS1475351	2009-07-27	Wet	16	Illness			Pneumonia: Amoxacillin 7 days	Primary endpoint pneumonia	human metapneumovirus	Isolated	19F	Not isolated	Not isolated	Isolated	Not isolated	4331	13	4318	0.00300162	8	52	12	1.65502	A1
ARI-0410	09B07960	ERS1475352	2009-08-04	Wet	16	Routine	Within 7 days	(Amoxicillin)	(Pneumonia)			Isolated	19F	Not isolated	Not isolated	Isolated	Not isolated	4016	2	4014	0.000498008	8	23	6	1.50803	A1
ARI-0410	09B08941	ERS1475353	2009-08-28	Wet	17	Illness			Pneumonia: Amoxacillin 7 days	Primary endpoint pneumonia	not detected	Isolated	19F	Not isolated	Not isolated	Not isolated	Not isolated	2307	19	2288	0.0082358	8	16	7	2.12652	A2
ARI-0410	09B09090	ERS1475354	2009-09-01	Wet	17	Routine	During treatment	Amoxicillin	Pneumonia			Isolated	19F	Not isolated	Not isolated	Isolated	Not isolated	786	1	785	0.00127226	8	13	9	3.23104	A3
ARI-0410	09B10283	ERS1475355	2009-09-30	Wet	18	Routine						Isolated	19F	Not isolated	Not isolated	Isolated	Not isolated	1742	16	1726	0.00918485	9	22	10	3.29525	D1
ARI-0410	09B11855	ERS1475356	2009-11-04	Cooldry	19	Routine						Not isolated		Not isolated	Not isolated	Not isolated	Not isolated	2886	51	2835	0.0176715	9	77	19	2.07508	A1
ARI-0410	09B13128	ERS1475357	2009-12-04	Cooldry	20	Routine						Isolated	15B	Not isolated	Not isolated	Isolated	Not isolated	1875	0	1875	0	10	13	5	2.8207	D1
ARI-0410	10B00159	ERS1475358	2010-01-05	Cooldry	21	Routine						Isolated	15B	Not isolated	Not isolated	Isolated	Not isolated	1203	3	1200	0.00249377	10	31	16	2.35336	A1
ARI-0410	10B00585	ERS1475359	2010-01-18	Cooldry	21	Illness			Pneumonia: Amoxacillin 7 days	Other infiltrate	not detected	Isolated	15C	Not isolated	Not isolated	Isolated	Not isolated	997	57	940	0.0571715	10	12	9	1.48297	A1
ARI-0410	10B01194	ERS1475360	2010-02-05	Cooldry	22	Routine						Isolated	15B	Not isolated	Not isolated	Isolated	Not isolated	486	5	481	0.0102881	10	14	13	2.4779	A1
ARI-0410	10B02071	ERS1475361	2010-03-03	Warmdry	23	Routine						Isolated	34	Not isolated	Not isolated	Isolated	Not isolated	2653	12	2641	0.00452318	11	15	8	2.30511	A1
ARI-0410	10B03076	ERS1475362	2010-04-05	Warmdry	24	Routine						Isolated	34	Not isolated	Not isolated	Isolated	Not isolated	2017	20	1997	0.00991572	11	35	17	2.87365	A3
ARI-0450	08B03136	ERS1475364,ERS1475363	2008-06-06	Wet	1	Routine						Not isolated		Isolated	Not isolated	Not isolated	Not isolated	2130	1287	843	0.604225	3, 14	20	11	2.97726	B3
ARI-0450	08B04034	ERS1475366,ERS1475365	2008-07-09	Wet	2	Routine						Isolated	19F	Isolated	Isolated	Isolated	Not isolated	2602	1448	1154	0.556495	3, 14	12	6	4.17892	B1
ARI-0450	08B05025	ERS1475368,ERS1475367	2008-08-08	Wet	3	Routine						Isolated	NT	Isolated	Not isolated	Isolated	Not isolated	13537	690	12847	0.0509714	3, 14	38	7	3.79626	B2
ARI-0450	08B06032	ERS1475370,ERS1475369	2008-09-08	Wet	4	Routine						Isolated	NT, 19F	Not isolated	Not isolated	Isolated	Not isolated	3657	32	3625	0.00875034	3, 15	18	6	2.80006	D2
ARI-0450	08B07387	ERS1475372,ERS1475371	2008-10-09	Wet	5	Routine						Isolated	19F	Not isolated	Not isolated	Isolated	Isolated	4428	2	4426	0.000451671	4, 15	15	5	1.86034	C2
ARI-0450	08B08723	ERS1475374,ERS1475373	2008-11-07	Warmdry	6	Routine						Isolated	19F	Not isolated	Not isolated	Isolated	Not isolated	1088	1	1087	0.000919118	4, 16	9	6	1.82787	A4
ARI-0450	08B09714	ERS1475376,ERS1475375	2008-12-01	Cooldry	7	Illness			Pneumonia: Amoxacillin 7 days	Primary endpoint pneumonia	not detected	Isolated	19F	Not isolated	Not isolated	Isolated	Not isolated	3649	9	3640	0.00246643	5, 16	16	6	3.16476	D1
ARI-0450	08B09954	ERS1475377	2008-12-08	Cooldry	7	Routine	During treatment	Amoxicillin	Pneumonia			Isolated	19F	Not isolated	Not isolated	Isolated	Not isolated	6204	0	6204	0	4	9	5	2.23319	B2
ARI-0450	09B00295	ERS1475378	2009-01-08	Cooldry	8	Routine						Isolated	19F	Not isolated	Not isolated	Isolated	Not isolated	1815	2	1813	0.00110193	5	24	11	3.77752	C1
ARI-0450	09B01350	ERS1475379	2009-02-09	Cooldry	9	Routine						Isolated	19F	Not isolated	Not isolated	Isolated	Not isolated	3449	0	3449	0	6	19	7	3.07573	B2
ARI-0450	09B02167	ERS1475380	2009-03-02	Warmdry	10	Illness			Pneumonia: Amoxacillin 7 days	Primary endpoint pneumonia	not detected	Isolated	6B	Not isolated	Not isolated	Isolated	Not isolated	3849	1	3848	0.000259808	6	14	8	3.77466	D2
ARI-0450	09B02335	ERS1475381	2009-03-06	Warmdry	10	Routine	During treatment	Amoxicillin	Pneumonia			Isolated	NT	Not isolated	Not isolated	Not isolated	Not isolated	154	11	143	0.0714286	6	6
ARI-0450	09B03551	ERS1475382	2009-04-08	Wet	11	Routine						Isolated	19F	Not isolated	Not isolated	Not isolated	Not isolated	1504	1	1503	0.000664894	7	11	7	1.74853	C1
ARI-0450	09B04509	ERS1475383	2009-05-05	Wet	12	Routine						Isolated	19F	Not isolated	Not isolated	Isolated	Not isolated	6005	2	6003	0.000333056	6	19	3	1.22356	A1
ARI-0450	09B05640	ERS1475384	2009-06-05	Wet	13	Routine						Isolated	19F	Not isolated	Not isolated	Isolated	Not isolated	3327	2	3325	0.000601142	7	11	3	2.88114	B1
ARI-0450	09B06891	ERS1475385	2009-07-08	Wet	14	Routine						Isolated	19F	Not isolated	Not isolated	Isolated	Not isolated	660	2	658	0.0030303	8	15	8	3.40753	D2
ARI-0450	09B08092	ERS1475386	2009-08-07	Wet	15	Routine						Isolated	19F	Not isolated	Not isolated	Not isolated	Not isolated	712	3	709	0.00421348	8	15	7	1.08518	C2
ARI-0450	09B09394	ERS1475387	2009-09-09	Wet	16	Routine						Isolated	19F, NT	Not isolated	Not isolated	Not isolated	Not isolated	2144	2	2142	0.000932836	9	17	9	1.45564	C2
ARI-0450	09B10625	ERS1475388	2009-10-08	Wet	17	Routine						Isolated	15A	Not isolated	Not isolated	Isolated	Not isolated	736	0	736	0	9	12	8	3.19422	D2
ARI-0450	09B11951	ERS1475389	2009-11-06	Cooldry	18	Routine						Not isolated		Not isolated	Not isolated	Isolated	Not isolated	1036	0	1036	0	9	8	5	2.32395	A3
ARI-0450	09B13259	ERS1475390	2009-12-08	Cooldry	19	Routine						Isolated	15A	Not isolated	Not isolated	Isolated	Not isolated	2341	2	2339	0.000854336	10	22	8	3.52587	D2
ARI-0450	10B00267	ERS1475391	2010-01-08	Cooldry	20	Routine						Isolated	23F	Not isolated	Not isolated	Isolated	Not isolated	1799	1	1798	0.000555864	10	16	6	2.76159	D2
ARI-0450	10B01261	ERS1475392	2010-02-08	Cooldry	21	Routine						Isolated	23F	Not isolated	Not isolated	Not isolated	Not isolated	1433	8	1425	0.00558269	11	21	13	2.19671	A1
ARI-0450	10B02289	ERS1475393	2010-03-09	Warmdry	22	Routine						Isolated	23F	Not isolated	Not isolated	Isolated	Not isolated	1500	0	1500	0	11	14	7	4.41144	D2
ARI-0450	10B03115	ERS1475394	2010-04-06	Warmdry	23	Routine						Isolated	NT	Not isolated	Not isolated	Isolated	Not isolated	1158	8	1150	0.00690846	11	33	9	1.8479	A4
ARI-0450	10B03885	ERS1475395	2010-05-07	Wet	24	Routine						Not isolated		Not isolated	Not isolated	Not isolated	Not isolated	1057	124	933	0.117313	11	100	54	9.95	A3
ARI-0464	08B03192	ERS1475397,ERS1475396	2008-06-09	Wet	1	Routine						Isolated	6B	Isolated	Not isolated	Not isolated	Not isolated	6235	5358	877	0.859342	3, 14	21	10	2.75814	D10
ARI-0464	08B03976	ERS1475399,ERS1475398	2008-07-07	Wet	2	Routine						Isolated	6B	Not isolated	Not isolated	Isolated	Not isolated	4310	975	3335	0.226218	3, 14	24	9	2.00585	C1
ARI-0464	08B05037	ERS1475401,ERS1475400	2008-08-08	Wet	3	Routine						Isolated	6B	Not isolated	Isolated	Not isolated	Not isolated	6105	9	6096	0.0014742	3, 15	30	8	4.69008	D7
ARI-0464	08B05324	ERS1475403,ERS1475402	2008-08-18	Wet	3	Illness			Pneumonia: Amoxacillin 7 days	X-ray not interpretable	not detected	Isolated	6B	Not isolated	Not isolated	Isolated	Not isolated	3398	4	3394	0.00117716	3, 15	16	8	1.99639	A1
ARI-0464	08B06045	ERS1475405,ERS1475404	2008-09-08	Wet	4	Routine						Not isolated		Not isolated	Isolated	Isolated	Not isolated	1320	4	1316	0.0030303	3, 15	21	14	3.20709	D4
ARI-0464	08B07343	ERS1475407,ERS1475406	2008-10-08	Wet	5	Routine						Not isolated		Not isolated	Not isolated	Isolated	Not isolated	2771	10	2761	0.00360881	4, 15	17	7	4.88703	B1
ARI-0464	08B08144	ERS1475409,ERS1475408	2008-10-25	Wet	6	Illness			Pneumonia: Amoxacillin 7 days	Other infiltrate	respiratory syncytial virus	Isolated	6B	Not isolated	Not isolated	Isolated	Not isolated	2958	489	2469	0.165314	3, 16	15	8	2.02854	B4
ARI-0464	08B08721	ERS1475411,ERS1475410	2008-11-07	Warmdry	6	Routine	Within 7 days	(Amoxicillin)	(Pneumonia)			Not isolated		Not isolated	Not isolated	Isolated	Not isolated	1927	8	1919	0.00415153	4, 16	22	12	2.93078	B1
ARI-0464	08B09989	ERS1475412	2008-12-09	Cooldry	7	Routine						Isolated	6B	Not isolated	Not isolated	Not isolated	Not isolated	4856	1	4855	0.000205931	4	8	7	1.58037	A1
ARI-0464	09B00313	ERS1475413	2009-01-08	Cooldry	8	Routine						Isolated	23F	Not isolated	Not isolated	Isolated	Not isolated	4265	1	4264	0.000234467	5	8	8	4.87984	D2
ARI-0464	09B01348	ERS1475414	2009-02-09	Cooldry	9	Routine						Isolated	23F	Not isolated	Not isolated	Isolated	Not isolated	3325	2	3323	0.000601504	6	9	7	2.63193	A4
ARI-0464	09B02436	ERS1475415	2009-03-09	Warmdry	10	Routine						Isolated	23F	Not isolated	Not isolated	Isolated	Not isolated	4780	0	4780	0	5	16	6	3.34679	D1
ARI-0464	09B03502	ERS1475416	2009-04-07	Wet	11	Routine						Isolated	23F	Not isolated	Not isolated	Isolated	Not isolated	2220	0	2220	0	7	16	8	3.3649	D1
ARI-0464	09B04594	ERS1475417	2009-05-07	Wet	12	Routine						Isolated	23F	Not isolated	Not isolated	Not isolated	Not isolated	1088	1	1087	0.000919118	6	12	8	2.37811	D2
ARI-0464	09B05665	ERS1475418	2009-06-06	Wet	13	Routine						Isolated	23F	Not isolated	Not isolated	Not isolated	Not isolated	290	2	288	0.00689655	7	19	15	2.77429	D13
ARI-0464	09B06836	ERS1475419	2009-07-07	Wet	14	Routine						Isolated	23F	Not isolated	Not isolated	Not isolated	Not isolated	3473	1	3472	0.000287936	8	13	6	3.67023	D1
ARI-0464	09B08090	ERS1475420	2009-08-07	Wet	15	Routine						Isolated	23F	Not isolated	Not isolated	Not isolated	Not isolated	71	3	68	0.0422535	8	12
ARI-0464	09B09392	ERS1475421	2009-09-09	Wet	16	Routine						Isolated	23F	Not isolated	Not isolated	Not isolated	Not isolated	3243	5	3238	0.00154178	9	12	6	2.71376	A1
ARI-0464	09B10532	ERS1475422	2009-10-06	Wet	17	Routine						Isolated	23F	Not isolated	Not isolated	Not isolated	Not isolated	2511	64	2447	0.0254879	9	51	16	3.29962	A3
ARI-0464	09B11904	ERS1475423	2009-11-05	Cooldry	18	Routine						Not isolated		Not isolated	Not isolated	Isolated	Not isolated	2795	106	2689	0.0379249	9	49	16	5.78152	A3
ARI-0464	09B13215	ERS1475424	2009-12-07	Cooldry	19	Routine						Isolated	23F	Not isolated	Not isolated	Isolated	Not isolated	3014	0	3014	0	10	12	4	1.45927	A1
ARI-0464	10B00265	ERS1475425	2010-01-08	Cooldry	20	Routine						Not isolated		Not isolated	Not isolated	Not isolated	Not isolated	743	11	732	0.0148048	10	51	28	2.80321	A1
ARI-0464	10B01263	ERS1475426	2010-02-08	Cooldry	21	Routine						Isolated	15B	Not isolated	Not isolated	Not isolated	Not isolated	477	2	475	0.00419287	11	6	6	1.81074	A1
ARI-0464	10B02287	ERS1475427	2010-03-09	Warmdry	22	Routine						Isolated	23F	Not isolated	Not isolated	Isolated	Not isolated	2163	0	2163	0	11	9	4	2.12425	A1
ARI-0464	10B03156	ERS1475428	2010-04-07	Warmdry	23	Routine						Isolated	23F	Not isolated	Not isolated	Not isolated	Not isolated	1148	20	1128	0.0174216	11	19	14	3.67769	D1
ARI-0464	10B03862	ERS1475429	2010-05-06	Wet	24	Routine						Isolated	NT	Not isolated	Not isolated	Not isolated	Not isolated	2463	13	2450	0.00527812	11	24	7	1.45002	A1
ARI-0483	08B03138	ERS1475431,ERS1475430	2008-06-06	Wet	1	Routine						Not isolated		Isolated	Not isolated	Not isolated	Not isolated	2892	2638	254	0.912172	3, 14	13	9	1.58351	D12
ARI-0483	08B03982	ERS1475433,ERS1475432	2008-07-07	Wet	2	Routine						Not isolated		Not isolated	Not isolated	Not isolated	Not isolated	3373	2361	1012	0.69997	3, 14	15	8	1.41065	C2
ARI-0483	08B04998	ERS1475435,ERS1475434	2008-08-07	Wet	3	Routine						Not isolated		Not isolated	Not isolated	Not isolated	Not isolated	2055	1706	349	0.83017	3, 14	18	12	3.39185	D6
ARI-0483	08B06041	ERS1475437,ERS1475436	2008-09-08	Wet	4	Routine						Not isolated		Not isolated	Not isolated	Isolated	Not isolated	27	1	26	0.037037	3, 15	7
ARI-0483	08B07283	ERS1475439,ERS1475438	2008-10-07	Wet	5	Illness			Pneumonia: Amoxacillin 7 days	Primary endpoint pneumonia	respiratory syncytial virus	Not isolated		Not isolated	Isolated	Not isolated	Not isolated	1932	7	1925	0.00362319	4, 15	19	8	2.22173	D10
ARI-0483	08B08715	ERS1475441,ERS1475440	2008-11-07	Warmdry	6	Routine						Not isolated		Not isolated	Not isolated	Not isolated	Not isolated	191	8	183	0.0418848	5, 16	11
ARI-0483	08B09932	ERS1475442	2008-12-08	Cooldry	7	Routine						Not isolated		Not isolated	Not isolated	Not isolated	Not isolated	1506	11	1495	0.00730412	4	21	7	1.32464	A1
ARI-0483	09B00257	ERS1475443	2009-01-07	Cooldry	8	Routine						Not isolated		Not isolated	Not isolated	Not isolated	Not isolated	123	3	120	0.0243902	5	8
ARI-0483	09B01288	ERS1475444	2009-02-06	Cooldry	9	Routine						Not isolated		Not isolated	Not isolated	Not isolated	Not isolated	4615	4	4611	0.000866739	6	17	4	1.22364	A1
ARI-0483	09B02352	ERS1475445	2009-03-06	Warmdry	10	Routine						Not isolated		Not isolated	Not isolated	Isolated	Not isolated	2715	1	2714	0.000368324	5	12	5	1.17654	A1
ARI-0483	09B03504	ERS1475446	2009-04-07	Wet	11	Routine						Isolated	9N	Not isolated	Not isolated	Not isolated	Not isolated	407	2	405	0.004914	7	7	6	1.14309	A1
ARI-0483	09B04584	ERS1475447	2009-05-07	Wet	12	Routine						Not isolated		Not isolated	Not isolated	Not isolated	Not isolated	660	8	652	0.0121212	6	21	11	3.19576	D4
ARI-0483	09B04906	ERS1475448	2009-05-15	Wet	12	Illness			Pneumonia: Amoxacillin 7 days	Primary endpoint pneumonia	not detected	Isolated	9N	Not isolated	Not isolated	Not isolated	Not isolated	305	6	299	0.0196721	7	17	17	3.609	D2
ARI-0483	09B05584	ERS1475449	2009-06-04	Wet	13	Routine						Not isolated		Not isolated	Not isolated	Isolated	Not isolated	64	1	63	0.015625	7	5
ARI-0483	09B06777	ERS1475450	2009-07-06	Wet	14	Routine	During treatment	Amoxicillin	Pneumonia			Not isolated		Not isolated	Not isolated	Not isolated	Not isolated	53	0	53	0	8	6
ARI-0483	09B07480	ERS1475451	2009-07-23	Wet	15	Illness			Pneumonia: Amoxacillin 7 days	Primary endpoint pneumonia	not detected	Isolated	15A	Not isolated	Not isolated	Isolated	Not isolated	2404	2	2402	0.000831947	8	8	4	1.80417	A4
ARI-0483	09B08055	ERS1475452	2009-08-06	Wet	15	Routine	Within 7 days	(Amoxicillin)	(Pneumonia)			Not isolated		Not isolated	Not isolated	Isolated	Not isolated	492	5	487	0.0101626	8	19	12	2.57605	D4
ARI-0483	09B09133	ERS1475453	2009-09-02	Wet	16	Routine						Not isolated		Not isolated	Not isolated	Isolated	Not isolated	1245	17	1228	0.0136546	8	22	8	1.46853	B4
ARI-0483	09B10530	ERS1475454	2009-10-06	Wet	17	Routine						Isolated	15A	Not isolated	Not isolated	Not isolated	Not isolated	3835	36	3799	0.00938722	9	26	9	1.87524	A4
ARI-0483	09B11744	ERS1475455	2009-11-02	Cooldry	18	Routine						Not isolated		Not isolated	Not isolated	Not isolated	Not isolated	2284	38	2246	0.0166375	9	42	13	4.6333	D4
ARI-0483	09B13217	ERS1475456	2009-12-07	Cooldry	19	Routine						Not isolated		Not isolated	Not isolated	Not isolated	Not isolated	2639	10	2629	0.00378931	10	31	6	2.48068	A1
ARI-0483	10B00233	ERS1475457	2010-01-07	Cooldry	20	Routine						Isolated	NT	Not isolated	Not isolated	Not isolated	Not isolated	748	1	747	0.0013369	10	11	7	1.25926	A1
ARI-0483	10B01184	ERS1475458	2010-02-05	Cooldry	21	Routine						Isolated	NT	Not isolated	Not isolated	Not isolated	Not isolated	911	2	909	0.00219539	10	16	9	1.20584	A1
ARI-0483	10B02283	ERS1475459	2010-03-09	Warmdry	22	Routine						Isolated	NT	Not isolated	Not isolated	Not isolated	Not isolated	1362	119	1243	0.0873715	11	32	14	2.15321	A1
ARI-0483	10B02544	ERS1475460	2010-03-17	Warmdry	22	Illness			Pneumonia: Amoxacillin 7 days	Primary endpoint pneumonia	not detected	Isolated	NT	Not isolated	Not isolated	Not isolated	Not isolated	2539	0	2539	0	11	8	4	1.22756	A1
ARI-0483	10B03117	ERS1475461	2010-04-06	Warmdry	23	Routine						Not isolated		Not isolated	Not isolated	Not isolated	Not isolated	1800	25	1775	0.0138889	11	28	14	1.65118	A1
ARI-0483	10B03883	ERS1475462	2010-05-07	Wet	24	Routine						Isolated	15A	Not isolated	Not isolated	Not isolated	Not isolated	2305	8	2297	0.00347072	11	18	10	2.04606	A1
ARI-0484	08B03254	ERS1475464,ERS1475463	2008-06-11	Wet	1	Routine						Isolated	34	Not isolated	Isolated	Not isolated	Not isolated	5396	3034	2362	0.562268	2, 14	50	8	2.90553	D6
ARI-0484	08B04101	ERS1475466,ERS1475465	2008-07-11	Wet	2	Routine						Isolated	34	Not isolated	Not isolated	Isolated	Not isolated	2803	468	2335	0.166964	3, 14	36	13	1.53906	D10
ARI-0484	08B05082	ERS1475468,ERS1475467	2008-08-11	Wet	3	Routine						Isolated	34	Not isolated	Not isolated	Isolated	Not isolated	5928	8	5920	0.00134953	3, 15	25	7	3.83873	B1
ARI-0484	08B06174	ERS1475470,ERS1475469	2008-09-11	Wet	4	Routine						Isolated	34	Not isolated	Not isolated	Not isolated	Not isolated	3421	27	3394	0.00789243	3, 15	37	9	3.53778	D2
ARI-0484	08B07553	ERS1475472,ERS1475471	2008-10-13	Wet	5	Routine						Isolated	34	Not isolated	Not isolated	Isolated	Not isolated	1368	3	1365	0.00219298	4, 15	12	8	3.184	D3
ARI-0484	08B08832	ERS1475474,ERS1475473	2008-11-11	Warmdry	6	Routine						Not isolated		Not isolated	Not isolated	Not isolated	Isolated	1494	9	1485	0.0060241	4, 16	20	9	3.40637	D3
ARI-0484	08B10128	ERS1475475	2008-12-12	Cooldry	7	Routine						Not isolated		Not isolated	Not isolated	Isolated	Isolated	4512	4	4508	0.000886525	4	9	4	2.53406	A2
ARI-0484	09B00426	ERS1475476	2009-01-12	Cooldry	8	Routine						Isolated	6C	Not isolated	Not isolated	Isolated	Not isolated	3789	27	3762	0.00712589	5	21	7	2.57039	D8
ARI-0484	09B01474	ERS1475477	2009-02-12	Cooldry	9	Routine						Not isolated		Not isolated	Not isolated	Isolated	Not isolated	4288	3	4285	0.000699627	6	12	5	1.88984	A2
ARI-0484	09B02604	ERS1475478	2009-03-13	Warmdry	10	Routine						Isolated	21	Not isolated	Not isolated	Not isolated	Not isolated	8514	1	8513	0.000117454	5	9	7	3.68997	D3
ARI-0484	09B03710	ERS1475479	2009-04-14	Wet	11	Routine						Isolated	6B	Not isolated	Not isolated	Isolated	Not isolated	8557	19	8538	0.0022204	7	17	7	4.96383	D5
ARI-0484	09B04641	ERS1475480	2009-05-08	Wet	12	Routine						Isolated	6B	Not isolated	Not isolated	Not isolated	Not isolated	3527	14	3513	0.00396938	7	42	10	2.07141	A1
ARI-0484	09B05804	ERS1475481	2009-06-10	Wet	13	Routine						Isolated	21	Not isolated	Not isolated	Not isolated	Not isolated	411	3	408	0.00729927	7	18	14	3.40287	D7
ARI-0484	09B07022	ERS1475482	2009-07-13	Wet	14	Routine						Isolated	19F	Not isolated	Not isolated	Isolated	Not isolated	3796	1	3795	0.000263435	8	9	7	3.61621	D5
ARI-0484	09B08221	ERS1475483	2009-08-11	Wet	15	Routine						Isolated	19F, 20	Not isolated	Not isolated	Isolated	Not isolated	2244	3	2241	0.0013369	8	10	8	2.69904	D8
ARI-0484	09B09388	ERS1475484	2009-09-09	Wet	16	Routine						Isolated	11A	Not isolated	Not isolated	Isolated	Not isolated	2422	9	2413	0.00371594	9	18	11	4.89064	D1
ARI-0484	09B10582	ERS1475485	2009-10-07	Wet	17	Routine						Isolated	19B	Not isolated	Not isolated	Isolated	Not isolated	1647	1	1646	0.000607165	9	11	9	3.15873	A2
ARI-0484	09B12131	ERS1475486	2009-11-11	Cooldry	18	Routine						Isolated	19B	Not isolated	Not isolated	Isolated	Not isolated	1309	1	1308	0.000763942	9	6	5	2.68955	D1
ARI-0484	09B13453	ERS1475487	2009-12-14	Cooldry	19	Routine						Isolated	7B	Not isolated	Not isolated	Isolated	Not isolated	1759	10	1749	0.00568505	10	13	7	2.06047	A1
ARI-0484	10B00429	ERS1475488	2010-01-13	Cooldry	20	Routine						Isolated	35C	Not isolated	Not isolated	Isolated	Not isolated	1100	6	1094	0.00545455	10	10	8	3.55357	A2
ARI-0484	10B01472	ERS1475489	2010-02-15	Cooldry	21	Routine						Isolated	15A	Not isolated	Not isolated	Isolated	Not isolated	998	11	987	0.011022	11	14	8	2.60335	A2
ARI-0484	10B02403	ERS1475490	2010-03-12	Warmdry	22	Routine						Isolated	15A	Not isolated	Not isolated	Not isolated	Not isolated	2495	42	2453	0.0168337	11	27	9	1.54025	A1
ARI-0484	10B03228	ERS1475491	2010-04-12	Warmdry	23	Routine						Isolated	38, 19F	Not isolated	Not isolated	Not isolated	Not isolated	1650	18	1632	0.0109091	11	15	8	2.76466	A2
ARI-0484	10B03986	ERS1475492	2010-05-12	Wet	24	Routine						Isolated	19F, 13	Not isolated	Not isolated	Isolated	Not isolated	1415	5	1410	0.00353357	11	21	8	3.08097	A2
ARI-0501	08B03456	ERS1475494,ERS1475493	2008-06-18	Wet	1	Routine						Not isolated		Not isolated	Not isolated	Not isolated	Not isolated	2851	2610	241	0.915468	2, 14	12	11	3.70508	D6
ARI-0501	08B04276	ERS1475496,ERS1475495	2008-07-17	Wet	2	Routine						Isolated	18C	Not isolated	Not isolated	Not isolated	Not isolated	5210	2047	3163	0.392898	2, 14	26	8	2.1481	C1
ARI-0501	08B05146	ERS1475498,ERS1475497	2008-08-12	Wet	3	Routine						Isolated	18C	Not isolated	Not isolated	Not isolated	Not isolated	3977	17	3960	0.00427458	3, 15	29	5	1.919	C1
ARI-0501	08B06352	ERS1475500,ERS1475499	2008-09-16	Wet	4	Routine						Not isolated		Not isolated	Not isolated	Not isolated	Not isolated	6339	277	6062	0.0436977	3, 15	53	16	4.34213	D4
ARI-0501	08B08021	ERS1475502,ERS1475501	2008-10-22	Wet	5	Routine						Not isolated		Not isolated	Not isolated	Isolated	Not isolated	59	25	34	0.423729	3, 16	13
ARI-0501	08B09148	ERS1475504,ERS1475503	2008-11-18	Warmdry	6	Routine						Not isolated		Not isolated	Not isolated	Isolated	Not isolated	104	12	92	0.115385	4, 16	7
ARI-0501	09B00555	ERS1475505	2009-01-16	Cooldry	8	Routine						Isolated	6C	Not isolated	Not isolated	Isolated	Not isolated	565	0	565	0	5	9	8	2.17059	D9
ARI-0501	09B01706	ERS1475506	2009-02-19	Cooldry	9	Routine						Not isolated		Not isolated	Not isolated	Not isolated	Not isolated	1206	5	1201	0.00414594	6	11	6	2.69867	D9
ARI-0501	09B02745	ERS1475507	2009-03-18	Warmdry	10	Routine						Isolated	6C	Not isolated	Isolated	Not isolated	Not isolated	3492	4	3488	0.00114548	7	11	6	2.14949	D9
ARI-0501	09B03904	ERS1475508	2009-04-20	Wet	11	Routine						Isolated	NT	Not isolated	Not isolated	Not isolated	Not isolated	1787	4	1783	0.00223839	7	26	9	2.49342	D9
ARI-0501	09B05026	ERS1475509	2009-05-19	Wet	12	Routine						Isolated	NT	Not isolated	Not isolated	Not isolated	Not isolated	1059	6	1053	0.00566572	7	10	6	2.62949	D3
ARI-0501	09B06054	ERS1475510	2009-06-17	Wet	13	Routine						Not isolated		Not isolated	Not isolated	Not isolated	Not isolated	51	2	49	0.0392157	7	9
ARI-0501	09B07315	ERS1475511	2009-07-20	Wet	14	Routine						Not isolated		Not isolated	Not isolated	Not isolated	Not isolated	401	4	397	0.00997506	8	16	10	3.55865	D1
ARI-0501	09B08597	ERS1475512	2009-08-20	Wet	15	Routine						Not isolated		Not isolated	Not isolated	Not isolated	Not isolated	1073	17	1056	0.0158434	8	26	12	3.3095	A4
ARI-0501	09B09740	ERS1475513	2009-09-18	Wet	16	Routine	Within 7 days	(Amoxicillin)	(Tonsillitis)			Not isolated		Not isolated	Not isolated	Not isolated	Not isolated	388	17	371	0.0438144	9	33	20	1.98405	D8
ARI-0501	09B11071	ERS1475514	2009-10-19	Wet	17	Routine						Isolated	28F	Not isolated	Not isolated	Not isolated	Not isolated	2663	80	2583	0.0300413	9	49	16	2.92949	A3
ARI-0501	09B12272	ERS1475515	2009-11-14	Cooldry	18	Routine						Not isolated		Not isolated	Not isolated	Not isolated	Isolated	4244	2	4242	0.000471254	10	18	3	1.08405	A1
ARI-0501	09B13518	ERS1475516	2009-12-16	Cooldry	19	Routine						Not isolated		Not isolated	Not isolated	Not isolated	Not isolated	4835	2	4833	0.00041365	10	28	5	1.14263	A1
ARI-0501	10B00411	ERS1475517	2010-01-13	Cooldry	20	Routine						Isolated	NT	Not isolated	Not isolated	Not isolated	Not isolated	472	5	467	0.0105932	10	8	6	1.09648	A1
ARI-0501	10B01528	ERS1475518	2010-02-16	Cooldry	21	Routine						Isolated	22F	Not isolated	Not isolated	Not isolated	Not isolated	2091	12	2079	0.00573888	11	12	7	2.24783	D1
ARI-0501	10B02581	ERS1475519	2010-03-19	Warmdry	22	Routine						Isolated	22F	Not isolated	Not isolated	Isolated	Not isolated	1109	1	1108	0.000901713	11	7	6	3.1891	D1
ARI-0501	10B03324	ERS1475520	2010-04-15	Warmdry	23	Routine						Not isolated		Not isolated	Not isolated	Isolated	Not isolated	2047	44	2003	0.0214949	11	18	8	1.54575	A1
ARI-0501	10B04096	ERS1475521	2010-05-17	Wet	24	Routine						Not isolated		Not isolated	Not isolated	Isolated	Not isolated	2798	21	2777	0.00750536	11	9	6	1.76075	A1
ARI-0585	08B04652	ERS1475523,ERS1475522	2008-07-28	Wet	1	Routine						Not isolated		Isolated	Not isolated	Isolated	Not isolated	1456	33	1423	0.0226648	2, 14	16	7	1.32888	D12
ARI-0585	08B05771	ERS1475525,ERS1475524	2008-08-29	Wet	2	Routine						Isolated	23F	Not isolated	Not isolated	Not isolated	Not isolated	3321	14	3307	0.0042156	2, 15	26	8	4.37651	D6
ARI-0585	08B06532	ERS1475527,ERS1475526	2008-09-20	Wet	3	Illness			Pneumonia: Amoxacillin 7 days	Other infiltrate	respiratory syncytial virus	Isolated	23F	Not isolated	Not isolated	Isolated	Not isolated	4292	4	4288	0.000931966	4, 15	22	4	2.16445	C1
ARI-0585	08B06901	ERS1475529,ERS1475528	2008-09-29	Wet	3	Routine	Within 7 days	(Amoxicillin)	(Pneumonia)			Not isolated		Not isolated	Not isolated	Not isolated	Not isolated	52	4	48	0.0769231	4, 15	9
ARI-0585	08B08359	ERS1475531,ERS1475530	2008-10-29	Wet	4	Routine	During treatment	Amoxicillin	Tonsillitis			Not isolated		Not isolated	Isolated	Not isolated	Not isolated	57	22	35	0.385965	5, 16	9
ARI-0585	08B09608	ERS1475533,ERS1475532	2008-11-28	Warmdry	5	Routine						Isolated	20	Not isolated	Not isolated	Not isolated	Not isolated	2540	28	2512	0.0110236	5, 16	16	5	1.16729	A1
ARI-0585	08B10738	ERS1475534	2008-12-29	Cooldry	6	Routine						Isolated	23F	Not isolated	Not isolated	Isolated	Isolated	2981	11	2970	0.00369004	4	15	6	1.85947	A4
ARI-0585	09B01034	ERS1475535	2009-01-29	Cooldry	7	Routine						Isolated	23F	Not isolated	Not isolated	Isolated	Not isolated	3997	1	3996	0.000250188	5	30	8	2.21752	D2
ARI-0585	09B02150	ERS1475536	2009-03-02	Warmdry	8	Routine						Isolated	23F	Not isolated	Not isolated	Isolated	Not isolated	5012	2	5010	0.000399042	6	9	4	1.10728	A1
ARI-0585	09B02973	ERS1475537	2009-03-24	Warmdry	9	Illness			Pneumonia: Amoxacillin 7 days	Other infiltrate	not detected	Isolated	23F	Not isolated	Not isolated	Isolated	Not isolated	3407	8	3399	0.00234811	6	15	4	1.29785	A1
ARI-0585	09B03194	ERS1475538	2009-03-30	Warmdry	9	Routine	During treatment	Amoxicillin	Pneumonia			Isolated	23F	Not isolated	Not isolated	Isolated	Not isolated	4958	0	4958	0	6	12	6	1.35062	A1
ARI-0585	09B04127	ERS1475539	2009-04-25	Wet	10	Illness			Pneumonia: Amoxacillin 7 days	X-ray not interpretable	not detected	Isolated	23F	Not isolated	Not isolated	Isolated	Not isolated	4422	3	4419	0.000678426	6	12	5	1.25878	A1
ARI-0585	09B05272	ERS1475540	2009-05-26	Wet	11	Illness			Pneumonia: Amoxacillin 7 days	Other infiltrate	not detected	Isolated	23F	Not isolated	Not isolated	Isolated	Not isolated	3117	1	3116	0.000320821	7	10	6	3.75897	D2
ARI-0585	09B06514	ERS1475541	2009-06-29	Wet	12	Routine						Not isolated		Isolated	Isolated	Isolated	Not isolated	4876	1	4875	0.000205086	7	10	7	1.83749	A2
ARI-0585	09B07730	ERS1475542	2009-07-29	Wet	13	Routine						Isolated	20	Not isolated	Not isolated	Not isolated	Not isolated	4201	1	4200	0.000238039	8	11	4	1.06275	A1
ARI-0585	09B08966	ERS1475543	2009-08-29	Wet	14	Routine						Isolated	10F	Not isolated	Not isolated	Isolated	Not isolated	2460	50	2410	0.0203252	8	12	8	2.91404	A3
ARI-0585	09B10211	ERS1475544	2009-09-29	Wet	15	Routine						Not isolated		Isolated	Not isolated	Not isolated	Not isolated	78	6	72	0.0769231	9	27
ARI-0585	09B11564	ERS1475545	2009-10-28	Wet	16	Illness			Pneumonia: Amoxacillin 7 days	Primary endpoint pneumonia	respiratory syncytial virus	Isolated	10F	Isolated	Not isolated	Isolated	Not isolated	1867	3	1864	0.00160686	9	14	7	2.46104	A2
ARI-0585	09B11746	ERS1475546	2009-11-02	Cooldry	16	Illness	During treatment	Amoxicillin	Pneumonia, systemic disease: Ceftriaxone 7 days	No x-ray	No viral PCR performed	Not isolated		Not isolated	Not isolated	Not isolated	Not isolated	2708	247	2461	0.0912112	9	44	15	3.01561	A3
ARI-0585	09B12747	ERS1475547	2009-11-25	Cooldry	17	Routine						Isolated	19F	Not isolated	Not isolated	Not isolated	Not isolated	841	1	840	0.00118906	10	8	5	1.47812	A1
ARI-0585	09B14002	ERS1475548	2009-12-28	Cooldry	18	Routine						Isolated	6B	Not isolated	Not isolated	Isolated	Not isolated	2256	4	2252	0.00177305	10	18	7	1.40576	A1
ARI-0585	10B00970	ERS1475549	2010-01-29	Cooldry	19	Routine						Isolated	6B, 19F	Not isolated	Not isolated	Isolated	Not isolated	1908	0	1908	0	10	13	9	1.80564	A1
ARI-0585	10B01848	ERS1475550	2010-02-25	Cooldry	20	Routine	During treatment	Amoxicillin	Tonsillitis			Isolated	19F	Not isolated	Not isolated	Isolated	Not isolated	1828	1	1827	0.000547046	11	15	5	2.17178	A3
ARI-0585	10B02904	ERS1475551	2010-03-29	Warmdry	21	Routine						Isolated	3	Not isolated	Not isolated	Not isolated	Not isolated	2611	36	2575	0.0137878	11	19	10	1.24741	A1
ARI-0585	10B03666	ERS1475552	2010-04-28	Warmdry	22	Routine	During treatment	Amoxicillin	Tonsillitis			Isolated	21	Not isolated	Not isolated	Not isolated	Not isolated	2407	81	2326	0.0336518	11	20	11	2.97192	A4
ARI-0585	10B04353	ERS1475553	2010-05-27	Wet	23	Routine						Isolated	13	Not isolated	Not isolated	Not isolated	Not isolated	2163	66	2097	0.0305132	11	25	9	5.21079	D7
ARI-0585	10B04807	ERS1475554	2010-06-17	Wet	24	Illness			Pneumonia: Amoxacillin 7 days	Other infiltrate	not detected	Isolated	6B	Isolated	Not isolated	Isolated	Not isolated	2020	1	2019	0.00049505	11	8	7	2.13565	A2
ARI-0585	10B05086	ERS1475555	2010-06-29	Wet	24	Routine	Within 7 days	(Amoxicillin)	(Pneumonia)			Isolated	6B	Not isolated	Isolated	Not isolated	Not isolated	1600	34	1566	0.02125	11	37	16	2.98083	A1
ARI-0604	08B04642	ERS1475557,ERS1475556	2008-07-28	Wet	1	Routine						Isolated	45	Not isolated	Not isolated	Isolated	Not isolated	3037	843	2194	0.277577	2, 14	14	8	2.48564	C1
ARI-0604	08B05611	ERS1475559,ERS1475558	2008-08-26	Wet	2	Routine						Isolated	45	Not isolated	Not isolated	Not isolated	Not isolated	4043	63	3980	0.0155825	2, 15	29	7	1.19269	C2
ARI-0604	08B06602	ERS1475561,ERS1475560	2008-09-22	Wet	3	Routine						Isolated	23F	Not isolated	Not isolated	Isolated	Not isolated	2463	3	2460	0.00121803	4, 15	13	7	2.51041	C1
ARI-0604	08B08200	ERS1475563,ERS1475562	2008-10-27	Wet	4	Routine						Isolated	23F	Not isolated	Not isolated	Isolated	Not isolated	3686	10	3676	0.00271297	5, 16	19	7	1.98444	C1
ARI-0604	08B09560	ERS1475565,ERS1475564	2008-11-27	Warmdry	5	Routine						Isolated	23F	Not isolated	Not isolated	Isolated	Not isolated	5911	8	5903	0.00135341	5, 16	16	7	3.028	A2
ARI-0604	08B10653	ERS1475566	2008-12-26	Cooldry	6	Routine						Not isolated		Not isolated	Not isolated	Not isolated	Not isolated	1046	5	1041	0.00478011	4	12	7	2.00161	A2
ARI-0604	09B00935	ERS1475567	2009-01-27	Cooldry	7	Routine						Isolated	6B	Not isolated	Not isolated	Isolated	Not isolated	3455	4	3451	0.00115774	5	11	7	3.51714	A3
ARI-0604	09B02037	ERS1475568	2009-02-27	Cooldry	8	Routine						Isolated	NT	Not isolated	Not isolated	Isolated	Not isolated	3492	3	3489	0.000859107	6	16	8	3.0891	A2
ARI-0604	09B03129	ERS1475569	2009-03-27	Warmdry	9	Routine						Isolated	23F	Not isolated	Not isolated	Isolated	Not isolated	6754	16	6738	0.00236897	6	24	9	5.20806	D5
ARI-0604	09B04285	ERS1475570	2009-04-29	Wet	10	Routine						Isolated	23F	Not isolated	Not isolated	Isolated	Not isolated	2601	9	2592	0.00346021	6	25	11	2.80242	A1
ARI-0604	09B05392	ERS1475571	2009-05-29	Wet	11	Routine						Isolated	23F	Not isolated	Not isolated	Isolated	Not isolated	4255	3	4252	0.000705053	7	13	9	6.02665	D5
ARI-0604	09B06206	ERS1475572	2009-06-22	Wet	12	Routine						Isolated	19F	Not isolated	Not isolated	Isolated	Not isolated	1382	0	1382	0	7	11	7	3.23735	D2
ARI-0604	09B07679	ERS1475573	2009-07-28	Wet	13	Routine						Isolated	19F	Not isolated	Not isolated	Isolated	Not isolated	2502	3	2499	0.00119904	8	15	7	3.80861	B1
ARI-0604	09B08960	ERS1475574	2009-08-29	Wet	14	Routine						Isolated	23F	Not isolated	Not isolated	Isolated	Not isolated	2512	12	2500	0.00477707	8	17	9	2.25113	A1
ARI-0604	09B10213	ERS1475575	2009-09-29	Wet	15	Routine						Isolated	23F	Not isolated	Not isolated	Isolated	Not isolated	3092	4	3088	0.00129366	9	15	7	1.80042	A1
ARI-0604	09B11237	ERS1475576	2009-10-21	Wet	16	Illness			Pneumonia: Amoxacillin 7 days	Primary endpoint pneumonia	respiratory syncytial virus	Isolated	23F, NT	Not isolated	Not isolated	Isolated	Not isolated	1118	3	1115	0.00268336	9	7	6	3.59271	D3
ARI-0604	09B11323	ERS1475577	2009-10-23	Wet	16	Routine	During treatment	Amoxicillin	Pneumonia			Not isolated		Not isolated	Not isolated	Isolated	Not isolated	1461	17	1444	0.0116359	9	13	9	4.03079	A2
ARI-0604	09B12711	ERS1475578	2009-11-24	Cooldry	17	Routine						Isolated	19A	Not isolated	Not isolated	Isolated	Not isolated	1689	0	1689	0	10	9	6	3.46268	B1
ARI-0604	09B13790	ERS1475579	2009-12-22	Cooldry	18	Routine						Isolated	19A	Not isolated	Not isolated	Isolated	Not isolated	129	3	126	0.0232558	10	12
ARI-0604	10B00243	ERS1475580	2010-01-07	Cooldry	18	Illness			Pneumonia: Amoxacillin 7 days	Primary endpoint pneumonia	not detected	Isolated	19A	Not isolated	Not isolated	Isolated	Not isolated	2314	0	2314	0	10	11	7	4.58737	D3
ARI-0604	10B00814	ERS1475581	2010-01-25	Cooldry	19	Routine						Isolated	19A	Not isolated	Not isolated	Isolated	Not isolated	859	3	856	0.00349243	10	11	7	2.97993	A3
ARI-0604	10B01807	ERS1475582	2010-02-24	Cooldry	20	Routine						Isolated	19A, NT	Not isolated	Not isolated	Isolated	Not isolated	1038	0	1038	0	11	12	8	4.09887	D1
ARI-0604	10B02715	ERS1475583	2010-03-23	Warmdry	21	Routine						Isolated	33C	Not isolated	Not isolated	Isolated	Not isolated	1048	18	1030	0.0171756	11	13	10	3.50475	A2
ARI-0604	10B03493	ERS1475584	2010-04-21	Warmdry	22	Routine						Isolated	19B	Not isolated	Not isolated	Isolated	Not isolated	1629	29	1600	0.0178023	11	15	8	4.83362	D1
ARI-0604	10B04318	ERS1475585	2010-05-25	Wet	23	Routine						Isolated	15B	Not isolated	Not isolated	Isolated	Not isolated	3127	3	3124	0.000959386	11	11	8	2.73464	A2
ARI-0604	10B04981	ERS1475586	2010-06-24	Wet	24	Routine						Isolated	15B	Not isolated	Not isolated	Not isolated	Not isolated	2968	17	2951	0.00572776	11	16	10	2.86043	D1
ARI-9998	08B02333	ERS1475588,ERS1475587	2008-05-05	Wet	1	Routine						Isolated	NT	Isolated	Not isolated	Isolated	Not isolated	3700	2556	1144	0.690811	2, 13	24	11	1.94355	C1
ARI-9998	08B03083	ERS1475590,ERS1475589	2008-06-04	Wet	2	Routine						Isolated	17F	Not isolated	Not isolated	Isolated	Not isolated	4153	1742	2411	0.419456	3, 14	19	9	2.49592	D2
ARI-9998	08B03869	ERS1475592,ERS1475591	2008-07-02	Wet	3	Routine						Isolated	21	Not isolated	Not isolated	Isolated	Not isolated	7309	2109	5200	0.288548	3, 14	26	4	1.07347	A1
ARI-9998	08B04972	ERS1475594,ERS1475593	2008-08-06	Wet	4	Routine						Isolated	21	Not isolated	Not isolated	Isolated	Not isolated	7502	273	7229	0.0363903	3, 14	16	7	3.2159	D3
ARI-9998	08B06037	ERS1475596,ERS1475595	2008-09-08	Wet	5	Routine						Isolated	17F	Not isolated	Not isolated	Isolated	Not isolated	2964	12	2952	0.00404858	3, 15	16	7	1.73602	C2
ARI-9998	08B07234	ERS1475598,ERS1475597	2008-10-06	Wet	6	Routine						Isolated	21	Not isolated	Not isolated	Isolated	Not isolated	1565	16	1549	0.0102236	4, 15	27	10	4.05048	A2
ARI-9998	08B08726	ERS1475600,ERS1475599	2008-11-07	Warmdry	7	Routine						Isolated	21	Not isolated	Not isolated	Isolated	Not isolated	274	6	268	0.0218978	4, 16	10	9	3.34005	D2
ARI-9998	08B09850	ERS1475601	2008-12-04	Cooldry	8	Routine						Isolated	21	Not isolated	Not isolated	Isolated	Not isolated	4527	13	4514	0.00287166	5	42	12	3.61555	D3
ARI-9998	09B00198	ERS1475602	2009-01-06	Cooldry	9	Routine						Isolated	NT, 14	Not isolated	Not isolated	Isolated	Not isolated	2193	2	2191	0.000911993	5	23	9	2.24504	A4
ARI-9998	09B01303	ERS1475603	2009-02-07	Cooldry	10	Routine						Isolated	19F	Isolated	Not isolated	Isolated	Not isolated	2859	4	2855	0.00139909	6	13	8	3.70439	A2
ARI-9998	09B02340	ERS1475604	2009-03-06	Warmdry	11	Routine						Isolated	6A	Not isolated	Not isolated	Isolated	Not isolated	4845	15	4830	0.00309598	5	17	7	3.23893	D3
ARI-9998	09B03358	ERS1475605	2009-04-03	Wet	12	Routine						Isolated	6A	Not isolated	Not isolated	Isolated	Not isolated	5955	7	5948	0.00117548	7	36	9	3.98319	A2
ARI-9998	09B04497	ERS1475606	2009-05-05	Wet	13	Routine						Isolated	6A	Not isolated	Not isolated	Not isolated	Not isolated	1303	15	1288	0.0115119	6	27	16	2.83113	D1
ARI-9998	09B05508	ERS1475607	2009-06-02	Wet	14	Routine						Not isolated		Not isolated	Not isolated	Not isolated	Not isolated	1664	2	1662	0.00120192	7	19	7	2.05812	A2
ARI-9998	09B06734	ERS1475608	2009-07-04	Wet	15	Routine						Isolated	23F	Not isolated	Not isolated	Isolated	Not isolated	4044	10	4034	0.0024728	8	15	10	3.06862	A2
ARI-9998	09B07961	ERS1475609	2009-08-04	Wet	16	Routine						Isolated	NT	Not isolated	Not isolated	Isolated	Not isolated	3782	3	3779	0.000793231	8	14	7	2.66649	A2
ARI-9998	09B09091	ERS1475610	2009-09-01	Wet	17	Routine						Isolated	19F	Not isolated	Not isolated	Isolated	Not isolated	3094	61	3033	0.0197156	8	26	10	3.24051	A2
ARI-9998	09B10328	ERS1475611	2009-10-01	Wet	18	Routine						Isolated	19F	Not isolated	Not isolated	Isolated	Not isolated	3130	137	2993	0.04377	9	35	11	2.96971	A2
ARI-9998	09B11856	ERS1475612	2009-11-04	Cooldry	19	Routine						Isolated	19A	Not isolated	Not isolated	Isolated	Not isolated	2004	1	2003	0.000499002	9	11	8	1.86155	A1
ARI-9998	09B12136	ERS1475613	2009-11-11	Cooldry	19	Illness			Pneumonia: Amoxacillin 7 days	Other infiltrate	not detected	Isolated	19F, NT	Not isolated	Not isolated	Isolated	Not isolated	2558	9	2549	0.00351837	9	15	6	1.56459	A1
ARI-9998	09B13129	ERS1475614	2009-12-04	Cooldry	20	Routine						Isolated	19F	Not isolated	Not isolated	Isolated	Not isolated	2655	60	2595	0.0225989	10	16	7	2.18681	C1
ARI-9998	10B00160	ERS1475615	2010-01-05	Cooldry	21	Routine						Isolated	15B, NT	Not isolated	Not isolated	Not isolated	Not isolated	723	42	681	0.0580913	10	9	5	2.70969	A2
ARI-9998	10B01195	ERS1475616	2010-02-05	Cooldry	22	Routine						Isolated	15B	Not isolated	Not isolated	Isolated	Not isolated	2263	49	2214	0.0216527	11	18	10	1.62356	A1
ARI-9998	10B02072	ERS1475617	2010-03-03	Warmdry	23	Routine						Isolated	34	Not isolated	Not isolated	Isolated	Not isolated	2072	37	2035	0.0178571	11	21	9	2.96749	A2
ARI-9998	10B03077	ERS1475618	2010-04-05	Warmdry	24	Routine						Isolated	34	Not isolated	Not isolated	Isolated	Not isolated	957	4	953	0.00417973	11	19	9	2.22595	A2
