# Supplementary material for: A longitudinal study of the infant nasopharyngeal microbiota: The effects of age, illness and antibiotic use in a cohort of South East Asian children
Source: PLoS Negl Trop Dis. 2017 Oct 2;11(10):e0005975. doi: 10.1371/journal.pntd.0005975 (PMC5638608; doi:10.1371/journal.pntd.0005975)
Supplement: S2 Table — (XLSX) [file pntd.0005975.s008.xlsx]

## Sheet: Sheet1
Supplemental table 2
OTU details, excluding contaminants
* indicates an inaccurate classification
† percentage match only stated for matches less than 100%. Top 100 OTUs.
§ Taxa that are potentially DNA/environmental/lab contaminants, but were not removed by the standard methods
OTU	Name in text (where applicable)	Phylum	Class	Order	Family	Genus	BLASTed rep identity (NCBI nr) †	Contaminant potential §	Representative sequence	No. samples present (total 544 non-subsampled)
Otu0001	Moraxella I	Proteobacteria	Gammaproteobacteria	Pseudomonadales	Moraxellaceae	Moraxella	Moraxella lacunata/nonliquefaciens		TGTGCCAGCAGCCGCGGTAATACAGAGGGTGCAAGCGTTAATCGGAATTACTGGGCGTAAAGCGAGCGTAGGTGGTCATTTAAGTCAGATGTGAAAGCCCCGGGCTTAACCTGGGAACTGCATCTGATACTGGGTGACTAGAGTAGGTGAGAGGGAAGTAGAATTCCAGGTGTAGCGGTGAAATGCGTAGAGATCTGGAGGAATACCGATGGCGAAGGCAGCTTCCTGGCATCATACTGACACTGAGGTTCGAAAGCGTGGGTAGCAAACAGGATTAGATACCCTGGTAGTCCACGCCGTAAACGATGTCTACCAGTCGTTGGGTCTCTTGAAGACTTAGTGACGCAGTTAACGCAATAAGTAGACCGCCTGGGGAGTACGGCCGCAAGGGTT	543
Otu0002	Streptococcus I	Firmicutes	Bacilli	Lactobacillales	Streptococcaceae	Streptococcus	Streptococcus pneumoniae		CGTGCCAGCAGCCGCGGTAATACGTAGGTCCCGAGCGTTGTCCGGATTTATTGGGCGTAAAGCGAGCGCAGGCGGTTAGATAAGTCTGAAGTTAAAGGCTGTGGCTTAACCATAGTAGGCTTTGGAAACTGTTTAACTTGAGTGCAAGAGGGGAGAGTGGAATTCCATGTGTAGCGGTGAAATGCGTAGATATATGGAGGAACACCGGTGGCGAAAGCGGCTCTCTGGCTTGTAACTGACGCTGAGGCTCGAAAGCGTGGGGAGCAAACAGGATTAGATACCCTGGTAGTCCACGCTGTAAACGATGAGTGCTAGGTGTTAGACCCTTTCCGGGGTTTAGTGCCGTAGCTAACGCATTAAGCACTCCGCCTGGGGAGTACGACCGCAAGGGTT	536
Otu0003	unclassified Flavobacteriaceae I	Bacteroidetes	Flavobacteria	Flavobacteriales	Flavobacteriaceae	Ornithobacterium *	Ornithobacterium rhinotracheale (93%); unidentified nasopharyngeal clones (from PMID:21261963) 98.7%		CGTGCCAGCAGCCGCGGTAATACGGAGGATGCGAGCGTTATCCGGATTCATTGGGTTTAAAGGGTCCGTAGGCGGGCTAATAAGTCAGTGGTGAAATCTCACAGCTCAACTGTGAAATTGCCATTGATACTGTTAGTCTTGAGTGAGTTTGATGTTGCTGGAATGTGTAGTGTAGCGGTGAAATGCATAGATATTACACGGAACACCGAATGCGAAGGCAGGTAACAAAGACTTAACTGACGCTGATGGACGAAGGCGTGGGAGCGAACAGGATTAGATACCCTGGTAGTCCACGCAGTAAACGATGCTAACTCGTTTCGGGTGAAGTAACTTCGGAGACCAAGCGAAAGTGATAAGTTAGCCACCTGGGAGTACGTTCGCAAGAATG	421
Otu0004	Haemophilus	Proteobacteria	Gammaproteobacteria	Pasteurellales	Pasteurellaceae	Haemophilus	Haemophilus haemolyticus		CGTGCCAGCAGCCGCGGTAATACGGAGGGTGCGAGCGTTAATCGGAATAACTGGGCGTAAAGGGCACGCAGGCGGTTATTTAAGTGAGGTGTGAAAGCCCCGGGCTTAACCTGGGAATAGCATTTCAGACTGGGTAACTAGAGTACTTTAGGGAGGGGTAGAATTCCACGTGTAGCGGTGAAATGCGTAGAGATGTGGAGGAATACCGAAGGCGAAGGCAGCCCCTTGGGAATGTACTGACGCTCATGTGCGAAAGCGTGGGGAGCAAACAGGATTAGATACCCTGGTAGTCCACGCTGTAAACGCTGTCGATTTGGGGATTGGGCTTTAAGCTTGGTGCCCGTAGCTAACGTGATAAATCGACCGCCTGGGGAGTACGGCCGCAAGGGTT	508
Otu0005	Moraxella II	Proteobacteria	Gammaproteobacteria	Pseudomonadales	Moraxellaceae	Moraxella	Moraxella lincolnii (99.2%)		TGTGCCAGCAGCCGCGGTAATACAGAGGGTGCGAGCGTTAATCGGAATTACTGGGCGTAAAGCGAGCGTAGGTGGTTTATTAAGTCAGATGTGAAATCCCTGGGCTTAACCTAGGAACTGCATCTGATACTGACAAACTAGAGTAGGTGAGAGGAAAGTAGAATTCCAGGTGTAGCGGTGAAATGCGTAGAGATCTGGAGGAATACCGATGGCGAAGGCAGCTTTCTGGCATCATACTGACACTGAGGTTCGAAAGCGTGGGTAGCAAACAGGATTAGATACCCTGGTAGTCCACGCCGTAAACGATGTCTACCAGTCGTTGGGTCTTTTAAAGACTTAGTGACGCAGTTAACGCGATAAGTAGACCGCCTGGGGAGTACGGCCGCAAGGTTA	470
Otu0007	Corynebacterium I	Actinobacteria	Actinobacteria	Actinomycetales	Corynebacteriaceae	Corynebacterium	Corynebacterium propinquum/pseudodiphthericum (99.7%)		CGTGCCAGCAGCCGCGGTAATACGTAGGGTGCAAGCGTTGTCCGGAATTACTGGGCGTAAAGAGCTCGTAGGTGGTTTGTCACGTCGTCTGTGAAATTCCACAGCTTAACTGTGGGCGTGCAGGCGATACGGGCTGACTTGAGTACTGTAGGGGTAACTGGAATTCCTGGTGTAGCGGTGAAATGCGCAGATATCAGGAGGAACACCGATGGCGAAGGCAGGTTACTGGGCAGTTACTGACGCTGAGGAGCGAAAGCATGGGTAGCAAACAGGATTAGATACCCTGGTAGTCCATGCCGTAAACGGTGGGCGCTAGGTGTAGGGGCCTTTTGGGGTTTCTGTGCCGTAGCTAACGCATTAAGCGCCCCGCCTGGGGAGTACGGCCGCAAGGGCTA	502
Otu0008	Corynebacterium II	Actinobacteria	Actinobacteria	Actinomycetales	Corynebacteriaceae	Corynebacterium	Corynebacterium accolens/fastidiosum/segmentosum (99.5%)		CGTGCCAGCAGCCGCGGTAATACGTAGGGTGCGAGCGTTGTCCGGAATTACTGGGCGTAAAGGGCTCGTAGGTGGTTTGTCGCGTCGTCTGTGAAATTCTGGGGCTTAACTCCGGGCGTGCAGGCGATACGGGCATAACTTGAGTGCTGTAGGGGTAACTGGAATTCCTGGTGTAGCGGTGAAATGCGCAGATATCAGGAGGAACACCGATGGCGAAGGCAGGTTACTGGGCAGTTACTGACGCTGAGGAGCGAAAGCATGGGTAGCGAACAGGATTAGATACCCTGGTAGTCCATGCCGTAAACGGTGGGCGCTAGGTGTGAGGGTCTTTCTACGACTTTCGTGCCGTAGCTAACGCATTAAGCGCCCCGCCTGGGGAGTACGGCCGCAAGGGCTA	172
Otu0009	Helcococcus	Firmicutes	Clostridia	Clostridiales	Clostridiales-Incertae-Sedis-XI	Helcococcus	Helcoccus ovis (96.1%); unidentified nasopharyngeal clones (from PMID:21261963) 99.5%		CGTGCCAGCAGCCGCGGTAATACGTATGGGGCAAGCGTTGTCCGGAATTATTGGGCGTAAAGGGTACGTAGGCGGTTTACTAAGTCTGAATTAAAAGGCAGTGGCTCAACCATTGTAAGGTTTAGATACTGGTAAACTTGAGTAGATGAGGGGAAGGTGGAATTCCATGTGTAGCGGTGAAATGCGTAGATATATGGAGGAACACCTGTGGCGAAGGCGACTTTCTGGAATCTAACTGACGCTGAGGTACGAAGGCGTGGGGAGCGAACAGGATTAGATACCCTGGTAGTCCACGCAGTAAACGATGAGTGCTAGTTGTCGGGGGTCAAACCTCGGTGACGCAGCTAACGCATTAAGCACTCCGCCTGGGGAGTACGTACGCAAGTATG	406
Otu0010	Dolosigranulum	Firmicutes	Bacilli	Lactobacillales	Carnobacteriaceae	Dolosigranulum	Dolosigranulum pigrum		CGTGCCAGCAGCCGCGGTAATACGTAGGTGACAAGCGTTGTCCGGATTTATTGGGCGTAAAGGGAGCGCAGGCGGTCTGTTTAGTCTAATGTGAAAGCCCACGGCTTAACCGTGGAACGGCATTGGAAACTGACAGACTTGAATGTAGAAGAGGAAAATGGAATTCCAAGTGTAGCGGTGGAATGCGTAGATATTTGGAGGAACACCAGTGGCGAAGGCGATTTTCTGGTCTAACATTGACGCTGAGGCTCGAAAGCGTGGGGAGCGAACAGGATTAGATACCCTGGTAGTCCACGCCGTAAACGATGAGTGCTAAGTGTTGGGGGCTTTCCGGCCCTCGGTGCTGGAGCTAACGTATTAAGCACTCCGCCTGGGGATTACGACCGCAAGGTTG	340
Otu0012	Staphylococcus	Firmicutes	Bacilli	Bacillales	Staphylococcaceae	Staphylococcus	Staphylococcus aureus/epidermidis/haemolyticus/warneri		CGTGCCAGCAGCCGCGGTAATACGTAGGTGGCAAGCGTTATCCGGAATTATTGGGCGTAAAGCGCGCGTAGGCGGTTTTTTAAGTCTGATGTGAAAGCCCACGGCTCAACCGTGGAGGGTCATTGGAAACTGGAAAACTTGAGTGCAGAAGAGGAAAGTGGAATTCCATGTGTAGCGGTGAAATGCGCAGAGATATGGAGGAACACCAGTGGCGAAGGCGACTTTCTGGTCTGTAACTGACGCTGATGTGCGAAAGCGTGGGGATCAAACAGGATTAGATACCCTGGTAGTCCACGCCGTAAACGATGAGTGCTAAGTGTTAGGGGGTTTCCGCCCCTTAGTGCTGCAGCTAACGCATTAAGCACTCCGCCTGGGGAGTACGACCGCAAGGTTG	297
Otu0013	Actinobacillus	Proteobacteria	Gammaproteobacteria	Pasteurellales	Pasteurellaceae	Actinobacillus	Actinobacillus pleuropneumoniae/lignieresii (99.5%)		CGTGCCAGCAGCCGCGGTAATACGGAGGGTGCGAGCGTTAATCGGAATAACTGGGCGTAAAGGGCACGCAGGCGGTTGATTAAGTGAGATGTGAAAGCCCTGGGCTTAACCTGGGAATTGCATTTCATACTGGTCAACTAGAGTACTTTAGGGAGGGGTAGAATTCCACGTGTAGCGGTGAAATGCGTAGAGATGTGGAGGAATACCGAAGGCGAAGGCAGCCCCTTGGGAATGTACTGACGCTCATGTGCGAAAGCGTGGGGAGCAAACAGGATTAGATACCCTGGTAGTCCACGCTGTAAACGCTGTCGATTTGGGGATTGGACTGTGAGTTTGGTGCCCGAAGCTAACGTGATAAATCGACCGCCTGGGGAGTACGGCCGCAAGGTTA	79
Otu0017	unclassified Flavobacteriaceae II	Bacteroidetes	Flavobacteria	Flavobacteriales	Flavobacteriaceae	unclassified	Bergeyella sp (96.7%)		CGTGCCAGCAGCCGCGGTAATACGGAGGGTGCGAGCGTTATCCGGATTTATTGGGTTTAAAGGGTCCGTAGGCGGGCTAATAAGTCAGTGGTGAAATCCTGCAGCTTAACTGTAGAACTGCCATTGATACTGTTAGTCTTGAGTATATTTGAAGTGGCTGGAATAAGTAGTGTAGCGGTGAAATGCATAGATATTACTTAGAACACCAATTGCGAAGGCAGGTCACTAAGATAAGACTGACGCTGAGGGACGAAAGCGTGGGGAGCGAACAGGATTAGATACCCTGGTAGTCCACGCTGTAAACGATGCTAACTCGTTTTTGGATTTTCGGATTCAGAGACCAAGCGAAAGTGATAAGTTAGCCACCTGGGGAGTACGCTCGCAAGAGTG	173
Otu0021	Streptococcus II	Firmicutes	Bacilli	Lactobacillales	Streptococcaceae	Streptococcus	Streptococcus gallolyticus/macedonicus/pasteurianus		CGTGCCAGCAGCCGCGGTAATACGTAGGTCCCGAGCGTTGTCCGGATTTATTGGGCGTAAAGCGAGCGCAGGCGGTTTAATAAGTCTGAAGTTAAAGGCAGTGGCTTAACCATTGTTCGCTTTGGAAACTGTTAAACTTGAGTGCAGAAGGGGAGAGTGGAATTCCATGTGTAGCGGTGAAATGCGTAGATATATGGAGGAACACCGGTGGCGAAAGCGGCTCTCTGGTCTGTAACTGACGCTGAGGCTCGAAAGCGTGGGGAGCAAACAGGATTAGATACCCTGGTAGTCCACGCCGTAAACGATGAGTGCTAGGTGTTAGGCCCTTTCCGGGGCTTAGTGCCGCAGCTAACGCATTAAGCACTCCGCCTGGGGAGTACGACCGCAAGGTTG	104
Otu0022	Acinetobacter I	Proteobacteria	Gammaproteobacteria	Pseudomonadales	Moraxellaceae	Acinetobacter	Acinetobacter johnsonii	Non-human associated (fish)	TGTGCCAGCAGCCGCGGTAATACAGAGGGTGCGAGCGTTAATCGGATTTACTGGGCGTAAAGCGTGCGTAGGCGGCTTTTTAAGTCGGATGTGAAATCCCTGAGCTTAACTTAGGAATTGCATTCGATACTGGGAAGCTAGAGTATGGGAGAGGATGGTAGAATTCCAGGTGTAGCGGTGAAATGCGTAGAGATCTGGAGGAATACCGATGGCGAAGGCAGCCATCTGGCCTAATACTGACGCTGAGGTACGAAAGCATGGGGAGCAAACAGGATTAGATACCCTGGTAGTCCATGCCGTAAACGATGTCTACTAGCCGTTGGGGCCTTTGAGGCTTTAGTGGCGCAGCTAACGCGATAAGTAGACCGCCTGGGGAGTACGGTCGCAAGACTA	188
Otu0024	Neisseria	Proteobacteria	Betaproteobacteria	Neisseriales	Neisseriaceae	Neisseria	Neisseria flavescens/mucosa/perflava/subflava		CGTGCCAGCAGCCGCGGTAATACGTAGGGTGCGAGCGTTAATCGGAATTACTGGGCGTAAAGCGAGCGCAGACGGTTACTTAAGCAGGATGTGAAATCCCCGGGCTCAACCTGGGAACTGCGTTCTGAACTGGGTGACTAGAGTGTGTCAGAGGGAGGTAGAATTCCACGTGTAGCAGTGAAATGCGTAGAGATGTGGAGGAATACCGATGGCGAAGGCAGCCTCCTGGGATAACACTGACGTTCATGCTCGAAAGCGTGGGTAGCAAACAGGATTAGATACCCTGGTAGTCCACGCCCTAAACGATGTCAATTAGCTGTTGGGCAACTTGATTGCTTAGTAGCGTAGCTAACGCGTGAAATTGACCGCCTGGGGAGTACGGTCGCAAGATTA	124
Otu0025	Acinetobacter II	Proteobacteria	Gammaproteobacteria	Pseudomonadales	Moraxellaceae	Acinetobacter	Acinetobacter lwoffii/Prolinoborus fasciculus		TGTGCCAGCAGCCGCGGTAATACAGAGGGTGCAAGCGTTAATCGGATTTACTGGGCGTAAAGCGCGCGTAGGTGGCCAATTAAGTCAAATGTGAAATCCCCGAGCTTAACTTGGGAATTGCATTCGATACTGGTTGGCTAGAGTATGGGAGAGGATGGTAGAATTCCAGGTGTAGCGGTGAAATGCGTAGAGATCTGGAGGAATACCGATGGCGAAGGCAGCCATCTGGCCTAATACTGACACTGAGGTGCGAAAGCATGGGGAGCAAACAGGATTAGATACCCTGGTAGTCCATGCCGTAAACGATGTCTACTAGCCGTTGGGGCCTTTGAGGCTTTAGTGGCGCAGCTAACGCGATAAGTAGACCGCCTGGGGAGTACGGTCGCAAGACTA	159
Otu0028	Brachybacterium	Actinobacteria	Actinobacteria	Actinomycetales	Dermabacteraceae	Brachybacterium	Brachybacterium paraconglomeratum	Environmental (soil)	CGTGCCAGCAGCCGCGGTAATACGTAGGGCGCAAGCGTTGTCCGGAATTATTGGGCGTAAAGAGCTTGTAGGTGGCTTGTCGCGTCTGCCGTGAAAACCCGAGGCTCAACCTCGGGCGTGCGGTGGGTACGGGCAGGCTAGAGTGTGGTAGGGGAGACTGGAACTCCTGGTGTAGCGGTGAAATGCGCAGATATCAGGAAGAACACCGATGGCGAAGGCAGGTCTCTGGGCCATTACTGACACTGAGAAGCGAAAGCATGGGTAGCGAACAGGATTAGATACCCTGGTAGTCCATGCCGTAAACGTTGGGCACTAGGTGTGGGGGACATTCCACGTTTTCCGCGCCGTAGCTAACGCATTAAGTGCCCCGCCTGGGGAGTACGGCCGCAAGGCTA	210
Otu0029	Janibacter	Actinobacteria	Actinobacteria	Actinomycetales	Intrasporangiaceae	Janibacter	Janibacter anophelis/melonis/sanguinis/terrae	Environmental; reported opportunistic pathogen	CGTGCCAGCAGCCGCGGTAATACGTAGGGTGCGAGCGTTGTCCGGAATTATTGGGCGTAAAGAGCTTGTAGGCGGTTTGTCGCGTCTGCTGTGAAAATCCGGGGCTCAACCCCGGACTTGCAGTGGGTACGGGCAGACTAGAGTGTGGTAGGGGAGACTGGAATTCCTGGTGTAGCGGTGAAATGCGCAGATATCAGGAGGAACACCGATGGCGAAGGCAGGTCTCTGGGCCACTACTGACGCTGAGAAGCGAAAGCATGGGGAGCGAACAGGATTAGATACCCTGGTAGTCCATGCCGTAAACGTTGGGCGCTAGGTGTGGGACTCATTCCACGAGTTCCGTGCCGCAGCTAACGCATTAAGCGCCCCGCCTGGGGAGTACGGCCGCAAGGCTA	180
Otu0032	unclassified Enterobacteriaceae	Proteobacteria	Gammaproteobacteria	Enterobacteriales	Enterobacteriaceae	unclassified	Enterobacter asburiae/cloacae/hormaechei/ludwigii		CGTGCCAGCAGCCGCGGTAATACGGAGGGTGCAAGCGTTAATCGGAATTACTGGGCGTAAAGCGCACGCAGGCGGTCTGTCAAGTCGGATGTGAAATCCCCGGGCTCAACCTGGGAACTGCATTCGAAACTGGCAGGCTAGAGTCTTGTAGAGGGGGGTAGAATTCCAGGTGTAGCGGTGAAATGCGTAGAGATCTGGAGGAATACCGGTGGCGAAGGCGGCCCCCTGGACAAAGACTGACGCTCAGGTGCGAAAGCGTGGGGAGCAAACAGGATTAGATACCCTGGTAGTCCACGCCGTAAACGATGTCGACTTGGAGGTTGTGCCCTTGAGGCGTGGCTTCCGGAGCTAACGCGTTAAGTCGACCGCCTGGGGAGTACGGCCGCAAGGTTA	107
Otu0033	Kocuria	Actinobacteria	Actinobacteria	Actinomycetales	Micrococcaceae	Kocuria	Nesterenkonia	Environmental (aquatic)	CGTGCCAGCAGCCGCGGTAATACGTAGGGCGCGAGCGTTATCCGGAATTATTGGGCGTAAAGAGCTCGTAGGCGGTTTGTCGCGTCTGCTGTGAAAGCCCGGGGCTTAACCCCGGGTGTGCAGTGGGTACGGGCAGACTAGAGTGCAGTAGGGGAGACTGGAATTCCTGGTGTAGCGGTGAAATGCGCAGATATCAGGAGGAACACCGATGGCGAAGGCAGGTCTCTGGGCTGTTACTGACGCTGAGGAGCGAAAGCATGGGGAGCGAACAGGATTAGATACCCTGGTAGTCCATGCCGTAAACGTTGGGCACTAGGTGTGGGGGACATTCCACGTTTTCCGCGCCGTAGCTAACGCATTAAGTGCCCCGCCTGGGGAGTACGGCCGCAAGGCTA	146
Otu0034	unclassified Neisseriaceae	Proteobacteria	Betaproteobacteria	Neisseriales	Neisseriaceae	unclassified	Snodgrassella (94%)		CGTGCCAGCAGCCGCGGTAATACGTAGGGTGCAAGCGTTAATCGGAATTATTGGGCGTAAAGCGAGTGCAGACGGTTACTTAAGCCAGATGTGAAATCCCCAAGCTTAACTTGGGACGTGCATTTGGAACTGGGTGACTAGAGTGTGTCAGAGGGAGGTAGAATTCCACATGTAGCGGTGGAATGCGTAGAGATGTGGAGGAATACCGATGGCGAAGGCAGCCTCCTGGGATAACACTGACGTTGAGGCTCGAAAGCGTGGGGAGCAAACAGGATTAGATACCCTGGTAGTCCACGCCCTAAACGATGACAATTAGCTGTTGGGCTTTGAAAGGCTTAGTAGCGAAGCTAACGCGAGAAATTGTCCGCCTGGGGAGTACGGTCGCAAGATTA	53
Otu0035	Propionibacterium	Actinobacteria	Actinobacteria	Actinomycetales	Propionibacteriaceae	Propionibacterium	Propionibacterium acnes		CGTGCCAGCAGCCGCGGTGATACGTAGGGTGCGAGCGTTGTCCGGATTTATTGGGCGTAAAGGGCTCGTAGGTGGTTGATCGCGTCGGAAGTGTAATCTTGGGGCTTAACCCTGAGCGTGCTTTCGATACGGGTTGACTTGAGGAAGGTAGGGGAGAATGGAATTCCTGGTGGAGCGGTGGAATGCGCAGATATCAGGAGGAACACCAGTGGCGAAGGCGGTTCTCTGGGCCTTTCCTGACGCTGAGGAGCGAAAGCGTGGGGAGCGAACAGGCTTAGATACCCTGGTAGTCCACGCTGTAAACGGTGGGTACTAGGTGTGGGGTCCATTCCACGGGTTCCGTGCCGTAGCTAACGCTTTAAGTACCCCGCCTGGGGAGTACGGCCGCAAGGCTA	114
Otu0037	Brevibacterium	Actinobacteria	Actinobacteria	Actinomycetales	Brevibacteriaceae	Brevibacterium	Brevibacterium epidermidis/iodinum/linens/sanguinis		CGTGCCAGCAGCCGCGGTAATACGTAGGGTACGAGCGTTGTCCGGAATTATTGGGCGTAAAGAGCTCGTAGGTGGTTGGTCACGTCTGCTGTGGAAACGCAACGCTTAACGTTGCGCGTGCAGTGGGTACGGGCTGACTAGAGTGCAGTAGGGGAGTCTGGAATTCCTGGTGTAGCGGTGAAATGCGCAGATATCAGGAGGAACACCGGTGGCGAAGGCGGGACTCTGGGCTGTAACTGACACTGAGGAGCGAAAGCATGGGGAGCGAACAGGATTAGATACCCTGGTAGTCCATGCCGTAAACGTTGGGCACTAGGTGTGGGGGACATTCCACGTTCTCCGCGCCGTAGCTAACGCATTAAGTGCCCCGCCTGGGGAGTACGGTCGCAAGGCTA	129
Otu0039	Pseudomonas I	Proteobacteria	Gammaproteobacteria	Pseudomonadales	Pseudomonadaceae	Pseudomonas	Pseudomonas stutzeri	Environmental (soil); reported opportunistic pathogen	CGTGCCAGCAGCCGCGGTAATACGAAGGGTGCAAGCGTTAATCGGAATTACTGGGCGTAAAGCGCGCGTAGGTGGTTCGTTAAGTTGGATGTGAAAGCCCCGGGCTCAACCTGGGAACTGCATCCAAAACTGGCGAGCTAGAGTATGGCAGAGGGTGGTGGAATTTCCTGTGTAGCGGTGAAATGCGTAGATATAGGAAGGAACACCAGTGGCGAAGGCGACCACCTGGGCTAATACTGACACTGAGGTGCGAAAGCGTGGGGAGCAAACAGGATTAGATACCCTGGTAGTCCACGCCGTAAACGATGTCGACTAGCCGTTGGGATCCTTGAGATCTTAGTGGCGCAGCTAACGCATTAAGTCGACCGCCTGGGGAGTACGGCCGCAAGGTTA	102
Otu0041	Pseudomonas II	Proteobacteria	Gammaproteobacteria	Pseudomonadales	Pseudomonadaceae	Pseudomonas	Pseudomonas benzeniforans/fulva/hunanensis/monteilii/putida/plecoglossida/straminea/taiwanensis	Environmental (soil); reported opportunistic pathogen	TGTGCCAGCAGCCGCGGTAATACAGAGGGTGCAAGCGTTAATCGGAATTACTGGGCGTAAAGCGCGCGTAGGTGGTTTGTTAAGTTGGATGTGAAAGCCCCGGGCTCAACCTGGGAACTGCATCCAAAACTGGCAAGCTAGAGTACGGTAGAGGGTGGTGGAATTTCCTGTGTAGCGGTGAAATGCGTAGATATAGGAAGGAACACCAGTGGCGAAGGCGACCACCTGGACTGATACTGACACTGAGGTGCGAAAGCGTGGGGAGCAAACAGGATTAGATACCCTGGTAGTCCACGCCGTAAACGATGTCAACTAGCCGTTGGAATCCTTGAGATTTTAGTGGCGCAGCTAACGCATTAAGTTGACCGCCTGGGGAGTACGGCCGCAAGGTTA	94
Otu0043	Porphyromonas	Bacteroidetes	Bacteroidia	Bacteroidales	Porphyromonadaceae	Porphyromonas	Porphyromonas pasteri (99.5%)		CGTGCCAGCAGCCGCGGTAATACGGAGGATGCGAGCGTTATCCGGATTTATTGGGTTTAAAGGGTGCGTAGGCGGCCTGTTAAGTCAGCGGTGAAATCTAGGAGCTTAACTCCTAAATTGCCATTGAAACTGGCGGGCTTGAGTGTAGATGAGGTAGGCGGAATGCGTGGTGTAGCGGTGGAATGCATAGATATCACGCAGAACTCCAATTGCGAAGGCAGCTTACTAAGGTACAACTGACGCTGAAGCACGAAAGCGTGGGTATCAAACAGGATTAGATACCCTGGTAGTCCACGCAGTAAACGATGATAACTGGGCGTATGCGATATACAGTATGCTCCTAAGCGAAAGCGTTAAGTTATCCACCTGGGGAGTACGCCGGCAACGGTG	39
Otu0045	Veillonella	Firmicutes	Negativicutes	Selenomonadales	Veillonellaceae	Veillonella	Veillonella atypica/dispar		CGTGCCAGCAGCCGCGGTAATACGTAGGTGGCAAGCGTTGTCCGGAATTATTGGGCGTAAAGCGCGCGCAGGCGGATTGGTCAGTCTGTCTTAAAAGTTCGGGGCTTAACCCCGTGATGGGATGGAAACTGCCAATCTAGAGTATCGGAGAGGAAAGTGGAATTCCTAGTGTAGCGGTGAAATGCGTAGATATTAGGAAGAACACCAGTGGCGAAGGCGACTTTCTGGACGAAAACTGACGCTGAGGCGCGAAAGCCAGGGGAGCGAACGGGATTAGATACCCCGGTAGTCCTGGCCGTAAACGATGGGTACTAGGTGTAGGAGGTATCGACCCCTTCTGTGCCGGAGTTAACGCAATAAGTACCCCGCCTGGGGAGTACGACCGCAAGGTTG	109
Otu0047	Streptococcus III	Firmicutes	Bacilli	Lactobacillales	Streptococcaceae	Streptococcus	Streptococcus salivarius/thermophilus		CGTGCCAGCAGCCGCGGTAATACGTAGGTCCCGAGCGTTGTCCGGATTTATTGGGCGTAAAGCGAGCGCAGGCGGTTTGATAAGTCTGAAGTTAAAGGCTGTGGCTCAACCATAGTTCGCTTTGGAAACTGTCAAACTTGAGTGCAGAAGGGGAGAGTGGAATTCCATGTGTAGCGGTGAAATGCGTAGATATATGGAGGAACACCGGTGGCGAAAGCGGCTCTCTGGTCTGTAACTGACGCTGAGGCTCGAAAGCGTGGGGAGCGAACAGGATTAGATACCCTGGTAGTCCACGCCGTAAACGATGAGTGCTAGGTGTTGGATCCTTTCCGGGATTCAGTGCCGCAGCTAACGCATTAAGCACTCCGCCTGGGGAGTACGACCGCAAGGTTG	69
Otu0050	Gemella	Firmicutes	Bacilli	Bacillales	Bacillales-Incertae-Sedis-XI	Gemella	Gemella haemolysans/morbillorum/sanguinis		CGTGCCAGCAGCCGCGGTAATACGTAGGTGGCAAGCGTTGTCCGGAATTATTGGGCGTAAAGCGCGCGCAGGTGGTTTAATAAGTCTGATGTGAAAGCCCACGGCTCAACCGTGGAGGGTCATTGGAAACTGTTAAACTTGAGTGCAGGAGAGAAAAGTGGAATTCCTAGTGTAGCGGTGAAATGCGTAGAGATTAGGAGGAACACCAGTGGCGAAGGCGGCTTTTTGGCCTGTAACTGACACTGAGGCGCGAAAGCGTGGGGAGCAAACAGGATTAGATACCCTGGTAGTCCACGCCGTAAACGATGAGTGCTAAGTGTTGGTCTCATAAGAGATCAGTGCTGCAGCTAACGCATTAAGCACTCCGCCTGGGGAGTACGACCGCAAGGTTG	73
Otu0051	Dietzia	Actinobacteria	Actinobacteria	Actinomycetales	Dietziaceae	Dietzia	Dietzia timorensis	Environmental (soil)	CGTGCCAGCAGCCGCGGTAATACGTAGGGTGCGAGCGTTGTCCGGAATTACTGGGCGTAAAGAGCTCGTAGGCGGTTTGTCGCGTCGTCTGTGAAATCCTACAGCTTAACTGTGGGCGTGCAGGCGATACGGGCAGACTTGAGTACTACAGGGGAGACTGGAATTCCTGGTGTAGCGGTGAAATGCGCAGATATCAGGAGGAACACCGGTGGCGAAGGCGGGTCTCTGGGTAGTAACTGACGCTGAGGAGCGAAAGCATGGGTAGCGAACAGGATTAGATACCCTGGTAGTCCATGCCGTAAACGGTGGGCGCTAGGTGTGGGTTTCCTTCCACGGGATCCGTGCCGCAGCTAACGCATTAAGCGCCCCGCCTGGGGAGTACGGCCGCAAGGCTA	87
Otu0053	Paracoccus	Proteobacteria	Alphaproteobacteria	Rhodobacterales	Rhodobacteraceae	Paracoccus	Paracoccus marcusii	Lab contaminant	CGTGCCAGCAGCCGCGGTAATACGGAGGGGGCTAGCGTTGTTCGGAATTACTGGGCGTAAAGCGCACGTAGGCGGACTGGAAAGTCAGAGGTGAAATCCCAGGGCTCAACCTTGGAACTGCCTTTGAAACTATCAGTCTGGAGTTCGAGAGAGGTGAGTGGAATTCCGAGTGTAGAGGTGAAATTCGTAGATATTCGGAGGAACACCAGTGGCGAAGGCGGCTCACTGGCTCGATACTGACGCTGAGGTGCGAAAGCGTGGGGAGCAAACAGGATTAGATACCCTGGTAGTCCACGCCGTAAACGATGAATGCCAGACGTCGGCAAGCATGCTTGTCGGTGTCACACCTAACGGATTAAGCATTCCGCCTGGGGAGTACGGTCGCAAGATTA	82
Otu0054	Porphyromonas II	Bacteroidetes	Bacteroidia	Bacteroidales	Porphyromonadaceae	Porphyromonas	Porphyromonas endodontalis (99.7%)		CGTGCCAGCAGCCGCGGTAATACGGAGGATACGAGCGTTATCCGGAATTATTGGGTTTAAAGGGTGCGTAGGTGGCGTATTAAGTCAGTGGTGAAAAGCTGCAGCTCAACTGTAGTCTTGCCGTTGAAACTGATATGCTAGAGAGGAGACGAGGTATGCGGAATGTGTGGTGTAGCGGTGAAATGCATAGATATCACACAGAACGCCGATTGCGAAGGCAGCATACCAGGCTCCGTCTGACACTGAAGCACGAAAGCGTGGGGATCAAACAGGATTAGATACCCTGGTAGTCCACGCAGTAAACGATGAATACTAGATTTTTGCGATATACTGTAAGAGTCTAAGCGAAAGCGATAAGTATTCCACCTGGGGAGTACGCCGGCAACGGTG	2
Otu0055	Corynebacterium III	Actinobacteria	Actinobacteria	Actinomycetales	Corynebacteriaceae	Corynebacterium	Corynebacterium freiburgense/variabile	Non-human associated (cheese, dog)	CGTGCCAGCAGCCGCGGTAATACGTAGGGTGCGAGCGTTGTCCGGAATTACTGGGCGTAAAGAGCTCGTAGGTGGTTTGTCGCGTCGTCTGTGAAATTCCGGGGCTTAACTCCGGGCGTGCAGGCGATACGGGCATAACTTGAGTGCTGTAGGGGAGACTGGAATTCCTGGTGTAGCGGTGAAATGCGCAGATATCAGGAGGAACACCGATGGCGAAGGCAGGTCTCTGGGCAGTAACTGACGCTGAGGAGCGAAAGCATGGGTAGCGAACAGGATTAGATACCCTGGTAGTCCATGCCGTAAACGGTGGGCGCTAGGTGTGGGGGTCTTCCACGACTTCTGTGCCGTAGCTAACGCATTAAGCGCCCCGCCTGGGGAGTACGGCCGCAAGGCTA	80
Otu0059		Actinobacteria	Actinobacteria	Actinomycetales	Pseudonocardiaceae	Pseudonocardia	Pseudonocardia carboxydivorans/nitrificans	Environmental (soil)	CGTGCCAGCAGCCGCGGTAACACGTAGGGTGCGAGCGTTGTCCGGAATTATTGGGCGTAAAGAGCTCGTAGGCGGTGTGTCGCGTCGGCCGTGAAAACCTGGGGCTTAACTCTGGGCGTGCGGTCGATACGGGCATCACTGGAGTTCGGCAGGGGAGACTGGAATTCCTGGTGTAGCGGTGAAATGCGCAGATATCAGGAGGAACACCGGTGGCGAAGGCGGGTCTCTGGGCCGATACTGACGCTGAGGAGCGAAAGCGTGGGGAGCGAACAGGATTAGATACCCTGGTAGTCCACGCCGTAAACGTTGGGCGCTAGGTGTGGGGACCATTCCACGGTTTCTGTGCCGCAGCTAACGCATTAAGCGCCCCGCCTGGGGAGTACGGCCGCAAGGCTA	60
Otu0060		Proteobacteria	Gammaproteobacteria	Enterobacteriales	Enterobacteriaceae	Pantoea	Escherichia coli		CGTGCCAGCAGCCGCGGTAATACGGAGGGTGCAAGCGTTAATCGGAATTACTGGGCGTAAAGCGCACGCAGGCGGTTTGTTAAGTCAGATGTGAAATCCCCGGGCTCAACCTGGGAACTGCATCTGATACTGGCAAGCTTGAGTCTCGTAGAGGGGGGTAGAATTCCAGGTGTAGCGGTGAAATGCGTAGAGATCTGGAGGAATACCGGTGGCGAAGGCGGCCCCCTGGACGAAGACTGACGCTCAGGTGCGAAAGCGTGGGGAGCAAACAGGATTAGATACCCTGGTAGTCCACGCCGTAAACGATGTCGACTTGGAGGTTGTGCCCTTGAGGCGTGGCTTCCGGAGCTAACGCGTTAAGTCGACCGCCTGGGGAGTACGGCCGCAAGGTTA	40
Otu0061	Corynebacterium IV	Actinobacteria	Actinobacteria	Actinomycetales	Corynebacteriaceae	Corynebacterium	Corynebacterium coyleae		CGTGCCAGCAGCCGCGGTAATACGTAGGGTGCGAGCGTTGTCCGGAATTACTGGGCGTAAAGAGCTCGTAGGTGGTTTGTCGCGTCGTTTGTGTAAGCCCGCAGCTTAACTGCGGGACTGCAGGCGATACGGGCATAACTTGAGTGCTGTAGGGGAGACTGGAATTCCTGGTGTAGCGGTGGAATGCGCAGATATCAGGAGGAACACCGATGGCGAAGGCAGGTCTCTGGGCAGTAACTGACGCTGAGGAGCGAAAGCATGGGGAGCGAACAGGATTAGATACCCTGGTAGTCCATGCCGTAAACGGTGGGCGCTAGGTGTGAGTCCCTTCCACGGGGTTCGTGCCGTAGCTAACGCATTAAGCGCCCCGCCTGGGGAGTACGGCCGCAAGGCTA	77
Otu0062		Actinobacteria	Actinobacteria	Actinomycetales	Intrasporangiaceae	Ornithinimicrobium	Serinicoccus/Ornithinimicrobium	Environmental	CGTGCCAGCAGCCGCGGTAATACGTAGGGTGCGAGCGTTGTCCGGAATTATTGGGCGTAAAGAGCTTGTAGGCGGCTTGTCGCGTCTGCTGTGAAAGCCCGGGGCTTAACCCCGGGTCTGCAGTGGGTACGGGCAGGCTAGAGTGTGGTAGGGGAGACTGGAATTCCTGGTGTAGCGGTGGAATGCGCAGATATCAGGAGGAACACCGATGGCGAAGGCAGGTCTCTGGGCCATTACTGACGCTGAGAAGCGAAAGCGTGGGGAGCGAACAGGATTAGATACCCTGGTAGTCCACGCCGTAAACGTTGGGCGCTAGGTGTGGGTCCCATTCCACGGGGTCCGTGCCGCAGCTAACGCATTAAGCGCCCCGCCTGGGGAGTACGGCCGCAAGGCTA	59
Otu0063		Fusobacteria	Fusobacteria	Fusobacteriales	Fusobacteriaceae	Fusobacterium	Fusobacterium nucleatum/hwasookii (99.7%)		CGTGCCAGCAGCCGCGGTAATACGTATGTCACAAGCGTTATCCGGATTTATTGGGCGTAAAGCGCGTCTAGGTGGTTATGTAAGTCTGATGTGAAAATGCAGGGCTCAACTCTGTATTGCGTTGGAAACTGTATAACTAGAGTACTGGAGAGGTAAGCGGAACTACAAGTGTAGAGGTGAAATTCGTAGATATTTGTAGGAATGCCGATGGGGAAGCCAGCTTACTGGACAGATACTGACGCTAAAGCGCGAAAGCGTGGGTAGCAAACAGGATTAGATACCCTGGTAGTCCACGCCGTAAACGATGATTACTAGGTGTTGGGGGTCGAACCTCAGCGCCCAAGCAAACGCGATAAGTAATCCGCCTGGGGAGTACGTACGCAAGTATG	36
Otu0064		Bacteroidetes	Bacteroidia	Bacteroidales	Porphyromonadaceae	Porphyromonas	Porphyromonas sp (97.4%)		CGTGCCAGCAGCCGCGGTAATACGGAGGATGCGAGCGTTATCCGGATTTATTGGGTTTAAAGGGTGCGTAGGCGGTTTGTTAAGTCAGCGGTGAAATCTAGAGGCTCAACCTCGAAACTGCCGTTGAAACTGGCGAACTTGAGTGTAGATGAGGTAGGCGGAATTCGTGGTGTAGCGGTGAAATGCATAGATATCACGAGGAACTCCGATTGCGAAGGCAGCTTACTAAGGTACAACTGACGCTGAAGCACGAAAGCGTGGGTATCAAACAGGATTAGATACCCTGGTAGTCCACGCAGTAAACGATGATAACTGGGCGTATGCGATATACAGTATGCTCCTAAGCGAAAGCGTTAAGTTATCCACCTGGGGAGTACGCCGGCAACGGTG	44
Otu0068		Bacteroidetes	Bacteroidia	Bacteroidales	Prevotellaceae	Prevotella	Prevotella maculosa (97.7%)		CGTGCCAGCAGCCGCGGTAATACGGAAGGTCCTGGCGTTATCCGGATTTATTGGGTTTAAAGGGAGCGTAGGCCGTGGATTAAGCGTGTTGTGAAATGTAGACGCTCAACGTCTGACTTGCAGCGCGAACTGGTTCACTTGAGTATGCGCAACGTAGGCGGAATTCGTCGTGTAGCGGTGAAATGCTTAGATATGACGAAGAACTCCGATTGCGAAGGCAGCTTGCGGGAGCATAACTGACGCTGAAGCTCGAAAGTGCGGGTATCGAACAGGATTAGATACCCTGGTAGTCCGCACGGTAAACGATGGATGCCCGTTGTCAGGCTGTTTCAGTCTGGTGACCAAGCGAAAGCATTAAGCATCCCACCTGGGGAGTACGCCGGCAACGGTG	2
Otu0069	Haemophilus II	Proteobacteria	Gammaproteobacteria	Pasteurellales	Pasteurellaceae	unclassified	Haemophilus parainfluenzae		CGTGCCAGCAGCCGCGGTAATACGGAGGGTGCGAGCGTTAATCGGAATAACTGGGCGTAAAGGGCACGCAGGCGGTGACTTAAGTGAGGTGTGAAAGCCCCGGGCTTAACCTGGGAATTGCATTTCATACTGGGTCGCTAGAGTACTTTAGGGAGGGGTAGAATTCCACGTGTAGCGGTGAAATGCGTAGAGATGTGGAGGAATACCGAAGGCGAAGGCAGCCCCTTGGGAATGTACTGACGCTCATGTGCGAAAGCGTGGGGAGCAAACAGGATTAGATACCCTGGTAGTCCACGCTGTAAACGATGTCGATTTGGGGGTTGAGCTTTAAGCTTGGCGCCCGTAGCTAACGTGATAAATCGACCGCCTGGGGAGTACGGCCGCAAGGTTA	28
Otu0070		Actinobacteria	Actinobacteria	Actinomycetales	Nocardioidaceae	Nocardioides	Nocardioides sp	Environmental	CGTGCCAGCAGCCGCGGTAATACGTAGGGTGCGAGCGTTGTCCGGAATTATTGGGCGTAAAGGGCTCGTAGGCGGTTTGTCGCGTCGGGAGTGAAAACACCGGGCTTAACTCGGTGCTTGCTTCCGATACGGGCAGACTAGAGGTATGCAGGGGAGAACGGAATTCCTGGTGTAGCGGTGAAATGCGCAGATATCAGGAGGAACACCGGTGGCGAAGGCGGTTCTCTGGGCATGTCCTGACGCTGAGGAGCGAAAGTGTGGGGAGCGAACAGGATTAGATACCCTGGTAGTCCACACCGTAAACGTTGGGCGCTAGGTGTGGGATCCATTCCACGGGTTCCGTGCCGCAGCTAACGCATTAAGCGCCCCGCCTGGGGAGTACGGCCGCAAGGCTA	52
Otu0071		Bacteroidetes	Bacteroidia	Bacteroidales	unclassified	unclassified	Prevotella sp (95.1%)		CGTGCCAGCAGCCGCGGTAATACGGAAGGTCCAGGCGTTATCCGGATTTATTGGGTTTAAAGGGAGCGTAGGCGGATTATTAAGTCAGTGGTGAAAGACGGTGGCTCAACCATCGTTAGCCATTGAAACTGGTAGTCTTGAGTGCAGACAGGGATGCTGGAACTCGTGGTGTAGCGGTGAAATGCTTAGATATCACGATGAACTCCGATCGCGAAGGCAGGTGTCCGGGCTGCAACTGACGCTGAGGCTCGAAAGTGTGGGTATCAAACAGGATTAGATACCCTGGTAGTCCACACAGTAAACGATGTATACTCGCGGTTTGCGATATATTGTAAGCCGCCAAGCGAAAGCATTAAGTATACCACCTGGGGAGTACGCCGGCAACGGTG	35
Otu0072		Proteobacteria	Gammaproteobacteria	Xanthomonadales	Xanthomonadaceae	Luteimonas	Luteimonas/Xanthomonas	Environmental	CGTGCCAGCAGCCGCGGTAATACGAAGGGTGCAAGCGTTACTCGGAATTACTGGGCGTAAAGCGTGCGTAGGTGGTTTGTTAAGTCTGATGTGAAAGCCCTGGGCTCAACCTGGGAATTGCATTGGATACTGGCAGGCTAGAGTGCGGTAGAGGGTAGTGGAATTCCCGGTGTAGCAGTGAAATGCGTAGAGATCGGGAGGAACATCCGTGGCGAAGGCGACTACCTGGACCAGCACTGACACTGAGGCACGAAAGCGTGGGGAGCAAACAGGATTAGATACCCTGGTAGTCCACGCCCTAAACGATGCGAACTGGATGTTGGGTTCAACTAGGAACTCAGTATCGAAGCTAACGCGTTAAGTTCGCCGCCTGGGGAGTACGGTCGCAAGACTG	60
Otu0074		Proteobacteria	Alphaproteobacteria	Rhodobacterales	Rhodobacteraceae	Paracoccus	Paracoccus aestuarii/marinus	Environmental (aquatic)	CGTGCCAGCAGCCGCGGTAATACGGAGGGGGCTAGCGTTGTTCGGAATTACTGGGCGTAAAGCGCACGTAGGCGGACTGGAAAGTTGGGGGTGAAATCCCGGGGCTCAACCTCGGAACTGCCTTCAAAACTATCAGTCTGGAGTTCGAGAGAGGTGAGTGGAATTCCGAGTGTAGAGGTGAAATTCGTAGATATTCGGAGGAACACCAGTGGCGAAGGCGGCTCACTGGCTCGATACTGACGCTGAGGTGCGAAAGCGTGGGGAGCAAACAGGATTAGATACCCTGGTAGTCCACGCCGTAAACGATGAATGCCAGACGTCGGGCAGCATGCTGTTCGGTGTCACACCTAACGGATTAAGCATTCCGCCTGGGGAGTACGGTCGCAAGATTA	42
Otu0075		Bacteroidetes	Flavobacteria	Flavobacteriales	Flavobacteriaceae	Wautersiella	Wautersiella falsenii (99.7%)		CGTGCCAGCAGCCGCGGTAATACGGAGGGTGCAAGCGTTATCCGGATTTATTGGGTTTAAAGGGTCCGTAGGCGGATTAATCAGTCAGTGGTGAAATCTCATAGCTTAACTATGAAACTGCCATTGATACTGTTAGTCTTGAGTGATGTTGAAGTTGCTGGAATGTGTAGTGTAGCGGTGAAATGCTTAGATATTACGCAGAACACCAATTGCGAAGGCAGGTGACTAAACATTAACTGACGCTGATGGACGAAAGCGTGGGGAGCGAACAGGATTAGATACCCTGGTAGTCCACGCCGTAAACGATGGATACTTGCTGTTGGGTTTTCGGATTCAGTGGCTAAGCGAAAGTTATAAGTATCCCACCTGGGGAGTACGTTCGCAAGAATG	43
Otu0076		Proteobacteria	Gammaproteobacteria	Aeromonadales	Aeromonadaceae	Aeromonas	Aeromonas caviae/hydrophila/jandaei/veronii	Environmental; reported opportunistic pathogen	CGTGCCAGCAGCCGCGGTAATACGGAGGGTGCAAGCGTTAATCGGAATTACTGGGCGTAAAGCGCACGCAGGCGGTTGGATAAGTTAGATGTGAAAGCCCCGGGCTCAACCTGGGAATTGCATTTAAAACTGTCCAGCTAGAGTCTTGTAGAGGGGGGTAGAATTCCAGGTGTAGCGGTGAAATGCGTAGAGATCTGGAGGAATACCGGTGGCGAAGGCGGCCCCCTGGACAAAGACTGACGCTCAGGTGCGAAAGCGTGGGGAGCAAACAGGATTAGATACCCTGGTAGTCCACGCCGTAAACGATGTCGATTTGGAGGCTGTGTCCTTGAGACGTGGCTTCCGGAGCTAACGCGTTAAATCGACCGCCTGGGGAGTACGGCCGCAAGGTTA	35
Otu0077		Actinobacteria	Actinobacteria	Actinomycetales	Nocardioidaceae	Nocardioides	Nocardioides alkalitolerans/zeae	Environmental (soil)	CGTGCCAGCAGCCGCGGTAATACGTAGGGTCCGAGCGTTGTCCGGAATTATTGGGCGTAAAGGGCTCGTAGGCGGTTTGTCGCGTCGGGAGTGAAAACCAGGTGCTTAACACCTGGCTTGCTTCCGATACGGGCAGACTAGAGGTATGCAGGGGAGAATGGAATTCCTGGTGTAGCGGTGAAATGCGCAGATATCAGGAGGAACACCGGTGGCGAAGGCGGTTCTCTGGGCATTACCTGACGCTGAGGAGCGAAAGTGTGGGGAGCGAACAGGATTAGATACCCTGGTAGTCCACACCGTAAACGTTGGGCGCTAGGTGTGGGATCCATTCCACGGGTTCCGTGCCGCAGCTAACGCATTAAGCGCCCCGCCTGGGGAGTACGGCCGCAAGGCTA	30
Otu0083		Actinobacteria	Actinobacteria	Actinomycetales	Nocardioidaceae	unclassified	Nocardioides iriomotensis	Environmental (soil)	CGTGCCAGCAGCCGCGGTAATACGTAGGGTGCGAGCGTTGTCCGGAATTATTGGGCGTAAAGGGCTCGTAGGCGGTCTGTCGCGTCGGGAGTGAAAACTCAGGGCTTAACCCTGAGCCTGCTTCCGATACGGGCAGACTAGAGGTATGCAGGGGAGAACGGAATTCCTGGTGTAGCGGTGAAATGCGCAGATATCAGGAGGAACACCGGTGGCGAAGGCGGTTCTCTGGGCATTACCTGACGCTGAGGAGCGAAAGTGTGGGGAGCGAACAGGATTAGATACCCTGGTAGTCCACACCGTAAACGTTGGGCGCTAGGTGTGGGACTCATTCCACGAGTTCCGTGCCGCAGCTAACGCATTAAGCGCCCCGCCTGGGGAGTACGGCCGCAAGGCTA	34
Otu0084		Proteobacteria	Gammaproteobacteria	Xanthomonadales	Xanthomonadaceae	Luteimonas	Luteimonas terricola (99.7%)	Environmental (soil)	CGTGCCAGCAGCCGCGGTAATACGAAGGGTGCAAGCGTTACTCGGAATTACTGGGCGTAAAGCGTGCGTAGGTGGTTCGTTAAGTCTGATGTGAAAGCCCTGGGCTCAACCTGGGAATTGCATTGGATACTGGCGGGCTAGAGTACGGTAGAGGGTGGCGGAATTCCTGGTGTAGCAGTGAAATGCGTAGAGATCAGGAGGAACATCCGTGGCGAAGGCGGCCACCTGGACCAGTACTGACACTGAGGCACGAAAGCGTGGGGAGCAAACAGGATTAGATACCCTGGTAGTCCACGCCCTAAACGATGCGAACTGGATGTTGGGTGCAACTAGGCACTCAGTATCGAAGCTAACGCGTTAAGTTCGCCGCCTGGGGAGTACGGTCGCAAGACTG	32
Otu0085		Actinobacteria	Actinobacteria	Actinomycetales	Micrococcaceae	Micrococcus	Micrococcus lylae (99.7%)		CGTGCCAGCAGCCGCGGTAATACGTAGGGTGCGAGCGTTATCCGGAATTATTGGGCGTAAAGAGCTCGTAGGCGGTTTGTCGCGTCTGCCGTGAAAGTCCGGGGCTTAACTCCGGATCTGCGGTGGGTACGGGCAGACTAGAGTGCAGTAGGGGAGACTGGAATTCCTGGTGTAGCGGTGGAATGCGCAGATATCAGGAGGAACACCGATGGCGAAGGCAGGTCTCTGGGCTGTAACTGACGCTGAGGAGCGAAAGCATGGGGAGCGAACAGGATTAGATACCCTGGTAGTCCATGCCGTAAACGTTGGGCACTAGGTGTGGGGACCATTCCACGGTTTCCGCGCCGCAGCTAACGCATTAAGTGCCCCGCCTGGGGAGTACGGCCGCAAGGCTA	45
Otu0086		Firmicutes	Clostridia	Clostridiales	Clostridiales-Incertae-Sedis-XI	Anaerococcus	Anaerococcus prevotii/tetradius		CGTGCCAGCAGCCGCGGTAATACGTAAGGTCCGAGCGTTGTCCGGAATCATTGGGCGTAAAGGGTACGTAGGCGGATAAGCAAGTTAGAAGTGAAATCCTATAGCTCAACTATAGTAAGCTTTTAAAACTGCTCATCTTGAGGTATGGAAGGGAAAGTGGAATTCCTAGTGTAGCGGTGAAATGCGCAGATATTAGGAGGAATACCGGTGGCGAAGGCGACTTTCTGGCCATAAACTGACGCTGAGGTACGAAAGCGTGGGTAGCAAACAGGATTAGATACCCTGGTAGTCCACGCCGTAAACGATGAGTGTTAGGTGTCTGGAATAATCTGGGTGCCGCAGCTAACGCAATAAACACTCCGCCTGGGGAGTACGCACGCAAGTGTG	18
Otu0088		Firmicutes	Clostridia	Clostridiales	Ruminococcaceae	Faecalibacterium	Faecalibacterium prausnitzii	Gut	CGTGCCAGCAGCCGCGGTAAAACGTAGGTCACAAGCGTTGTCCGGAATTACTGGGTGTAAAGGGAGCGCAGGCGGGAGAACAAGTTGGAAGTGAAATCCATGGGCTCAACCCATGAACTGCTTTCAAAACTGTTTTTCTTGAGTAGTGCAGAGGTAGGCGGAATTCCCGGTGTAGCGGTGGAATGCGTAGATATCGGGAGGAACACCAGTGGCGAAGGCGGCCTACTGGGCACCAACTGACGCTGAGGCTCGAAAGTGTGGGTAGCAAACAGGATTAGATACCCTGGTAGTCCACACCGTAAACGATGATTACTAGGTGTTGGAGGATTGACCCCTTCAGTGCCGCAGTTAACACAATAAGTAATCCACCTGGGGAGTACGACCGCAAGGTTG	20
Otu0092		Bacteroidetes	Bacteroidia	Bacteroidales	Prevotellaceae	Prevotella	Prevotella histicola		CGTGCCAGCAGCCGCGGTAATACGGAAGGTCCGGGCGTTATCCGGATTTATTGGGTTTAAAGGGAGCGTAGGCTGGAGATTAAGTGTGTTGTGAAATGTAGACGCTCAACGTCTGACTTGCAGCGCATACTGGTTTCCTTGAGTACGCACAACGTTGGCGGAATTCGTCGTGTAGCGGTGAAATGCTTAGATATGACGAAGAACTCCGATTGCGAAGGCAGCTGACGGGAGCGCAACTGACGCTGAAGCTCGAAGGTGCGGGTATCGAACAGGATTAGATACCCTGGTAGTCCGCACAGTAAACGATGGATGCCCGCTGTTGGTACCTGGTATCAGCGGCTAAGCGAAAGCATTAAGCATCCCACCTGGGGAGTACGCCGGCAACGGTG	26
Otu0095		Firmicutes	Bacilli	Bacillales	Planococcaceae	unclassified	Chryseomicrobium amylolyticum/imtechense	Environmental (soil)	CGTGCCAGCAGCCGCGGTAATACGTAGGTGGCAAGCGTTGTCCGGAATCATTGGGCGTAAAGCGCGCGCAGGCGGTCCCTTAAGTCTGATGTGAAAGCCCACGGCTCAACCGTGGAGGGTCATTGGAAACTGGGGGACTTGAGTGCAGAAGAGGAAAGCGGAATTCCAAGTGTAGCGGTGAAATGCGTAGAGATTTGGAGGAACACCAGTGGCGAAGGCGGCTTTCTGGTCTGTAACTGACGCTGAGGCGCGAAAGCGTGGGGAGCAAACAGGATTAGATACCCTGGTAGTCCACGCCGTAAACGATGAGTGCTAAGTGTTAGGGGGTTTCCGCCCCTTAGTGCTGCAGCTAACGCATTAAGCACTCCGCCTGGGGAGTACGGTCGCAAGACTG	35
Otu0099		Proteobacteria	Deltaproteobacteria	Myxococcales	Cystobacteraceae	Cystobacter	Cystobacter/Archangium spp	Environmental (soil)	TGTGCCAGCAGCCGCGGTAATACAGAGGGTGCAAGCGTTGTTCGGAATTATTGGGCGTAAAGCGCGTGTAGGCGGCTTTGCAAGTCGGGTGTGAAAGCCCTCAGCTCAACTGAGGAAGTGCGCCCGAAACTGCAGAGCTTGAGTGCCGGAGAGGGTGGCGGAATTCCCCAAGTAGAGGTGAAATTCGTAGATATGGGGAGGAACACCGGTGGCGAAGGCGGCCACCTGGACGGTAACTGACGCTGAGACGCGAAAGCGTGGGGAGCAAACAGGATTAGATACCCTGGTAGTCCACGCCGTAAACGATGAGAACTAGGTGTCGTGGGTGTTGACCCCCGCGGTGCCGTAGCTAACGCATTAAGTTCTCCGCCTGGGAAGTACGGTCGCAAGACTA	18
Otu0102		Proteobacteria	Gammaproteobacteria	Xanthomonadales	Xanthomonadaceae	Lysobacter	Lysobacter mobilis/xinjiangensis	Environmental (soil)	CGTGCCAGCAGCCGCGGTAATACGAAGGGTGCAAGCGTTACTCGGAATTACTGGGCGTAAAGCGTGCGTAGGTGGTTCGTTAAGTCTGATGTGAAAGCCCTGGGCTCAACCTGGGAACTGCATTGGATACTGGCGATCTGGAGTGCGGTAGAGGGTGGCGGAATTCCCGGTGTAGCAGTGAAATGCGTAGATATCGGGAGGAACATCCGTGGCGAAGGCGGCCACCTGGACCAGCACTGACACTGAGGCACGAAAGCGTGGGGAGCAAACAGGATTAGATACCCTGGTAGTCCACGCCCTAAACGATGCGAACTGGATGTTGGGTGCAACTTGGCACTCAGTATCGAAGCTAACGCGTTAAGTTCGCCGCCTGGGAAGTACGGTCGCAAGACTG	23
Otu0103		Bacteroidetes	Flavobacteria	Flavobacteriales	Flavobacteriaceae	Flavobacterium	Flavobacterium cucumis/sasangense	Environmental (aquatic)	CGTGCCAGCAGCCGCGGTAATACGGAGGATCCAAGCGTTATCCGGAATCATTGGGTTTAAAGGGTCCGTAGGCGGTCTTATAAGTCAGTGGTGAAAGCCCATCGCTCAACGATGGAACTGCCATTGATACTGTAAGACTTGAATGCTTAGGAAGTAACTAGAATATGTAGTGTAGCGGTGAAATGCTTAGATATTACATGGAATACCAATTGCGAAGGCAGGTTACTACTAAGTGATTGACGCTGATGGACGAAAGCGTGGGGAGCGAACAGGATTAGATACCCTGGTAGTCCACGCCGTAAACGATGGATACTAGCTGTTCGGAGCAATCTGAGTGGCTAAGCGAAAGTGATAAGTATCCCACCTGGGGAGTACGCACGCAAGTGTG	24
Otu0104		Firmicutes	Bacilli	Lactobacillales	Streptococcaceae	Streptococcus	Streptococcus sp (99.7%)		CGTGCCAGCAGCCGCGGTAATACGTAGGTCCCGAGCGTTGTCCGGATTTATTGGGCGTAAAGCGAGCGCAGGCGGTTCTGTAAGTCTGAAGTAAAAGGCAGTGGCTCAACCATTGTGTGCTTTGGAAACTGCAGAACTTGAGTGCAGAAGGGGAGAGTGGAATTCCATGTGTAGCGGTGAAATGCGTAGATATATGGAGGAACACCGGTGGCGAAAGCGGCTCTCTGGTCTGTAACTGACGCTGAGGCTCGAAAGCGTGGGGAGCAAACAGGATTAGATACCCTGGTAGTCCACGCCGTAAACGATGAGTGCTAGGTGTTGGGTCCTTTCCGGGACTCAGTGCCGCAGCTAACGCATTAAGCACTCCGCCTGGGGAGTACGACCGCAAGGTTG	1
Otu0105		Proteobacteria	Gammaproteobacteria	Chromatiales	Chromatiaceae	Rheinheimera	Rheinheimera mesophila (99.7%)	Environmental (soil)	TGTGCCAGCAGCCGCGGTAATACAGAGGGTGCAAGCGTTAATCGGAATTACTGGGCGTAAAGCGCACGTAGGCGGTTTTTTAAGTCAGATGTGAAAGCCCCGGGCTCAACCTGGGAATTGCATTTGAAACTGGGAAACTAGAGTGTGTGAGAGGGGGGTAGAATTCCAAGTGTAGCGGTGAAATGCGTAGAGATTTGGAGGAATACCAGTGGCGAAGGCGGCCCCCTGGCACAACACTGACGCTCAGGTGCGAAAGCGTGGGGAGCAAACAGGATTAGATACCCTGGTAGTCCACGCCGTAAACGATGTCTACTAGCTGTTCGTGACCTTGTGTTGTGAGTAGCGCAGCTAACGCACTAAGTAGACCGCCTGGGGAGTACGGTCGCAAGATTA	21
Otu0107		Actinobacteria	Actinobacteria	Actinomycetales	Micrococcaceae	Arthrobacter	Arthrobacter/Glutamicibacter spp		CGTGCCAGCAGCCGCGGTAATACGTAGGGCGCAAGCGTTATCCGGATTTATTGGGCGTAAAGAGCTCGTAGGCGGTTTGTCGCGTCTGCCGTGAAAGTCCGAGGCTCAACCTCGGATCTGCGGTGGGTACGGGCAGACTAGAGTGATGTAGGGGAGACTGGAATTCCTGGTGTAGCGGTGAAATGCGCAGATATCAGGAGGAACACCGATGGCGAAGGCAGGTCTCTGGGCATTTACTGACGCTGAGGAGCGAAAGCATGGGGAGCGAACAGGATTAGATACCCTGGTAGTCCATGCCGTAAACGTTGGGCACTAGGTGTGGGGGACATTCCACGTTTTCCGCGCCGTAGCTAACGCATTAAGTGCCCCGCCTGGGGAGTACGGCCGCAAGGCTA	20
Otu0108		Firmicutes	Bacilli	Bacillales	Bacillales-Incertae-Sedis-XII	Exiguobacterium	Exiguobacterium aestuarii/aurantiacum/profundum	Environmental (aquatic)	CGTGCCAGCAGCCGCGGTAATACGTAGGTGGCAAGCGTTGTCCGGAATTATTGGGCGTAAAGCGCGCGCAGGCGGCCTCTTAAGTCTGATGTGAAAGCCCCCGGCTCAACCGGGGAGGGCCATTGGAAACTGGGAGGCTTGAGTATAGGAGAGAAGAGTGGAATTCCACGTGTAGCGGTGAAATGCGTAGAGATGTGGAGGAACACCAGTGGCGAAGGCGACTCTTTGGCCTATAACTGACGCTGAGGCGCGAAAGCGTGGGGAGCAAACAGGATTAGATACCCTGGTAGTCCACGCCGTAAACGATGAGTGCTAGGTGTTGGAGGGTTTCCGCCCTTCAGTGCTGAAGCTAACGCATTAAGCACTCCGCCTGGGGAGTACGGTCGCAAGGCTG	23
Otu0110		Actinobacteria	Actinobacteria	Actinomycetales	Propionibacteriaceae	unclassified	Propioniciclava sp (99.5%)	Environmental (soil)	CGTGCCAGCAGCCGCGGTGATACGTAGGGTGCGAGCGTTGTCCGGATTTATTGGGCGTAAAGAGCTCGTAGGTGGTTTGTTGCGTCGGGAGTGAAAACACACAGCTTAACTGTGTGCTTGCTTTCGATACGGGCAGACTTGAGGGATGTAGGGGAGAACGGAATTCCTGGTGGAGCGGTGGAATGCGCAGATATCAGGAGGAACACCGGTGGCGAAGGCGGTTCTCTGGACATTTCCTGACGCTGAGGAGCGAAAGCGTGGGGAGCAAACAGGCTTAGATACCCTGGTAGTCCACGCCGTAAACGGTGGGCACTAGGTGTGGGGGACATTCCACGTTCTCCGTGCCGTAGCTAACGCATTAAGTGCCCCGCCTGGGGAGTACGGCCGCAAGGCTA	27
Otu0111		Proteobacteria	Alphaproteobacteria	Sphingomonadales	Sphingomonadaceae	Sphingomonas	Sphingomonas mucosissima	Environmental (soil)	CGTGCCAGCAGCCGCGGTAATACGGAGGGAGCTAGCGTTATTCGGAATTACTGGGCGTAAAGCGCACGTAGGCGGCTTTGTAAGTAAGAGGTGAAAGCCCAGAGCTCAACTCTGGAATTGCCTTTTAGACTGCATCGCTTGAATCATGGAGAGGTCAGTGGAATTCCGAGTGTAGAGGTGAAATTCGTAGATATTCGGAAGAACACCAGTGGCGAAGGCGGCTGACTGGACATGTATTGACGCTGAGGTGCGAAAGCGTGGGGAGCAAACAGGATTAGATACCCTGGTAGTCCACGCCGTAAACGATGATAACTAGCTGTCCGGGGACTTGGTCCTTGGGTGGCGCAGCTAACGCATTAAGTTATCCGCCTGGGGAGTACGGCCGCAAGGTTA	18
Otu0112		Actinobacteria	Actinobacteria	Actinomycetales	Microbacteriaceae	Agrococcus	Agrococcus terreus	Environmental (soil)	CGTGCCAGCAGCCGCGGTAATACGTAGGGTGCAAGCGTTGTCCGGAATTATTGGGCGTAAAGAGCTCGTAGGCGGTCTGTCGCGTCTGCTGTGAAAACCCGAGGCTCAACCTCGGGCTTGCAGTGGGTACGGGCAGACTAGAGTGCGGTAGGGGAGATTGGAATTCCTGGTGTAGCGGTGGAATGCGCAGATATCAGGAGGAACACCGATGGCGAAGGCAGATCTCTGGGCCGTAACTGACGCTGAGGAGCGAAAGCGTGGGGAGCAAACAGGCTTAGATACCCTGGTAGTCCACGCCGTAAACGTTGGGAACTAGATGTGGGGACCATTCCACGGTCTCCGTGTCGTAGCTAACGCATTAAGTTCCCCGCCTGGGGAGTACGGCCGCAAGGCTA	21
Otu0113		Actinobacteria	Actinobacteria	Actinomycetales	Dermatophilaceae	Piscicoccus	Piscicoccus intestinalis	Non-human associated (fish)	CGTGCCAGCAGCCGCGGTAATACGTAGGGTGCGAGCGTTGTCCGGAATTATTGGGCGTAAAGAGCTTGTAGGCGGTTTGTCGCGTCTGCCGTGAAAACCTAGGGCTTAACTCTGGGCGTGCGGTGGGTACGGGCAGGCTAGAGTGTGGTAGGGGAGACTGGAATTCCTGGTGTAGCGGTGAAATGCGCAGATATCAGGAGGAACACCGATGGCGAAGGCAGGTCTCTGGGCCATAACTGACGCTGAGAAGCGAAAGCATGGGGAGCGAACAGGATTAGATACCCTGGTAGTCCATGCCGTAAACGTTGGGCGCTAGGTGTGGGGCTCATTCCACGAGTTCTGTGCCGCAGCTAACGCATTAAGCGCCCCGCCTGGGGAGTACGGCCGCAAGGCTA	23
Otu0114		Bacteroidetes	Bacteroidia	Bacteroidales	Prevotellaceae	Prevotella	Prevotella nanceiensis (96.4%)		CGTGCCAGCAGCCGCGGTAATACGGAAGGTCCAGGCGTTATCCGGATTTATTGGGTTTAAAGGGAGCGTAGGCCGTTTGATAAGCGTGCTGTGAAATTTAGAGGCTCAACCTCTACCGTGCAGCGCGAACTGTCAGACTTGAGTGCGTAGTAGGTAGGCGGAATTCGTGGTGTAGCGGTGAAATGCTTAGATATCACGAAGAACTCCGATTGCGAAGGCAGCTTACCGTATCGCAACTGACGCTGATGCTCGAAGGTGCGGGTATCGAACAGGATTAGATACCCTGGTAGTCCGCACAGTAAACGATGGATGCTCGCTGTTGGCTATTATGGTCAGTGGCTTAGCGAAAGCGTTAAGCATCCCACCTGGGGAGTACGCCGGCAACGGTG	8
Otu0116		Proteobacteria	Alphaproteobacteria	Sphingomonadales	Sphingomonadaceae	unclassified	Sphingomonas/Sphingobium spp	Environmental (soil)	CGTGCCAGCAGCCGCGGTAATACGGAGGGAGCTAGCGTTGTTCGGAATTACTGGGCGTAAAGCGCACGTAGGCGGCTATTCAAGTCAGAGGTGAAAGCCCGGGGCTCAACCCCGGAACTGCCTTTGAAACTAGATAGCTTGAATCCAGGAGAGGTGAGTGGAATTCCGAGTGTAGAGGTGAAATTCGTAGATATTCGGAAGAACACCAGTGGCGAAGGCGGCTCACTGGACTGGTATTGACGCTGAGGTGCGAAAGCGTGGGGAGCAAACAGGATTAGATACCCTGGTAGTCCACGCCGTAAACGATGATAACTAGCTGTCAGGGCACATGGTGTTTTGGTGGCGCAGCTAACGCATTAAGTTATCCGCCTGGGGAGTACGGTCGCAAGATTA	13
Otu0118		Proteobacteria	Gammaproteobacteria	Xanthomonadales	Xanthomonadaceae	Stenotrophomonas	Stenotrophomonas sp	Environmental (soil)	CGTGCCAGCAGCCGCGGTAATACGAAGGGTGCAAGCGTTACTCGGAATTACTGGGCGTAAAGCGTGCGTAGGTGGTTTGTTAAGTCTGCTGTGAAAGCCCTGGGCTCAACCTGGGAATTGCAGTGGATACTGGCTGACTAGAATGTGGCAGAGGGTAGCGGAATTCCTGGTGTAGCAGTGAAATGCGTAGAGATCAGGAGGAACATCCGTGGCGAAGGCGGCTACCTGGGCCAACATTGACACTGAGGCACGAAAGCGTGGGGAGCAAACAGGATTAGATACCCTGGTAGTCCACGCCCTAAACGATGCGAACTGGATGTTGGGTGCAATTTGGCACGCAGTATCGAAGCTAACGCGTTAAGTTCGCCGCCTGGGGAGTACGGTCGCAAGACTG	20
Otu0120		Firmicutes	Clostridia	Clostridiales	Lachnospiraceae	Roseburia	Eubacterium rectale (99.2%)	Gut	CGTGCCAGCAGCCGCGGTAATACGTATGGTGCAAGCGTTATCCGGATTTACTGGGTGTAAAGGGAGCGCAGGCGGTGCGGCAAGTCTGATGTGAAAGCCCGGGGCTCAACCCCGGTACTGCATTGGAAACTGTCGTACTAGAGTGTCGGAGGGGTAAGCGGAATTCCTAGTGTAGCGGTGAAATGCGTAGATATTAGGAGGAACACCAGTGGCGAAGGCGGCTTACTGGACGATAACTGACGCTGAGGCTCGAAAGCGTGGGGAGCAAACAGGATTAGATACCCTGGTAGTCCACGCCGTAAACGATGAATACTAGGTGTTGGGGAGCATTGCTCTTCGGTGCCGTCGCAAACGCAGTAAGTATTCCACCTGGGGAGTACGTTCGCAAGAATG	11
Otu0121		Proteobacteria	Gammaproteobacteria	Aeromonadales	Succinivibrionaceae	Succinivibrio	Succinivibrio dextrinosolvens (96.9%)	Gut	CGTGCCAGCAGCCGCGGTAATACGGAGGGTGCAAGCGTTAATCGGAATAACTGGGCGTAAAGGGCATGCAGGCGGTTCATCAAGTAGGATGTGAAATCCCCGGGCTCAACCTGGGAACAGCATACTAAACTGGTGGACTAGAGTATTGCAGGGGGAGACGGAATTCCAGGTGTAGCGGTGGAATGCGTAGATATCTGGAAGAACACCAAAGGCGAAGGCAGTCTCCTGGGCAAATACTGACGCTCATATGCGAAAGCGTGGGTAGCAAACAGGATTAGATACCCTGGTAGTCCACGCCGTAAACGATGTCAATTAGGAGCTTGGGCAATAGTCTGGGTTCCGCAGCTAACGCAATAAATTGACCGCCTGGGGAGTACGGCCGCAAGGTTA	13
Otu0122		Proteobacteria	Alphaproteobacteria	Sphingomonadales	unclassified	unclassified	Altererythrobacter dongtanensis (99.2%)	Environmental (aquatic)	CGTGCCAGCAGCCGCGGTAATACGGAGGGAGCTAGCGTTGTTCGGAATTACTGGGCGTAAAGCGCACGTAGGCGGCGATTCAAGTCAGAGGTGAAAGCCCGGGGCTCAACCCCGGAACTGCCTTTGAAACTAGATTGCTAGAATCCTGGAGAGGCGAGTGGAATTCCGAGTGTAGAGGTGAAATTCGTAGATATTCGGAAGAACACCAGTGGCGAAGGCGACTCGCTGGACAGGTATTGACGCTGAGGTGCGAAAGCGTGGGGAGCAAACAGGATTAGATACCCTGGTAGTCCACGCCGTAAACGATGATAACTAGCTGTCCGGGCTCATAGAGCTTGGGTGGCGCAGCTAACGCATTAAGTTATCCGCCTGGGGAGTACGGTCGCAAGATTA	16
Otu0124		Proteobacteria	Deltaproteobacteria	Myxococcales	Phaselicystidaceae	Phaselicystis *	Myxococcales sp (95.7%)		TGTGCCAGCAGCCGCGGTAAGACAGAGGGTGCGAACGTTGTTCGGAATTACTGGGCGTAAAGCGCGTGTAGGCGGTGAGGCAAGTCGGATGTGAAAGCCCAGGGCTCAACCCTGGAAGTGCACTCGATACTGCCTTGCTGGAGTCCCGGAGAGGATGGTGGAACTCTCGGTGTAGAGGTGAAATTCGTAGATATCGAGAAGAACACCGGTGGCGAAGGCGGCCATCTGGACGGTGACTGACGCTGAGACGCGAAAGCGTGGGGAGCAAACAGGATTAGATACCCTGGTAGTCCACGCCGTAAACGATGGGTGCTAGGTGTCATGGGTATTGACCCCTATGGTGCCGAAGCTAACGCATTAAGCACCCCGCCTGGGAAGTACGGCCGCAAGGCTA	15
Otu0126		Proteobacteria	Alphaproteobacteria	Sphingomonadales	Sphingomonadaceae	Novosphingobium	Novosphingobium panipatense	Environmental (soil)	CGTGCCAGCAGCCGCGGTAATACGGAGGGAGCTAGCGTTGTTCGGAATTACTGGGCGTAAAGCGCGCGTAGGCGGTTACTCAAGTCAGAGGTGAAAGCCCGGGGCTCAACCCCGGAACTGCCTTTGAAACTAGGTGACTAGAATCTTGGAGAGGTCAGTGGAATTCCGAGTGTAGAGGTGAAATTCGTAGATATTCGGAAGAACACCAGTGGCGAAGGCGACTGACTGGACAAGTATTGACGCTGAGGTGCGAAAGCGTGGGGAGCAAACAGGATTAGATACCCTGGTAGTCCACGCCGTAAACGATGATAACTAGCTGTCCGGGGACTTGGTCTTTGGGTGGCGCAGCTAACGCATTAAGTTATCCGCCTGGGGAGTACGGTCGCAAGATTA	17
Otu0127		Bacteroidetes	Bacteroidia	Bacteroidales	Prevotellaceae	Prevotella	Prevotella sp (99.5%)		CGTGCCAGCAGCCGCGGTAATACGGAAGGTCCGGGCGTTATCCGGATTTATTGGGTTTAAAGGGAGCGTAGGCCGGAGATTAAGCGTGTTGTGAAATGTAGATGCTCAACATCTGCACTGCAGCGCGAACTGGTTTCCTTGAGTACGCACAAAGTGGGCGGAATTCGTGGTGTAGCGGTGAAATGCTTAGATATCACGAAGAACTCCGATTGCGAAGGCAGCTCACTGGAGCGCAACTGACGCTGAAGCTCGAAAGTGCGGGTATCGAACAGGATTAGATACCCTGGTAGTCCGCACGGTAAACGATGGATGCCCGCTGTTGGTCTGAATAGGTCAGCGGCCAAGCGAAAGCATTAAGCATCCCACCTGGGGAGTACGCCGGCAACGGTG	15
Otu0130		Proteobacteria	Betaproteobacteria	Burkholderiales	Comamonadaceae	Delftia	Delftia lacustris/tsuruhatensis	Environmental (aquatic)	CGTGCCAGCAGCCGCGGTAATACGTAGGGTGCGAGCGTTAATCGGAATTACTGGGCGTAAAGCGTGCGCAGGCGGTTATGTAAGACAGATGTGAAATCCCCGGGCTCAACCTGGGAACTGCATTTGTGACTGCATGGCTAGAGTACGGTAGAGGGGGATGGAATTCCGCGTGTAGCAGTGAAATGCGTAGATATGCGGAGGAACACCGATGGCGAAGGCAATCCCCTGGACCTGTACTGACGCTCATGCACGAAAGCGTGGGGAGCAAACAGGATTAGATACCCTGGTAGTCCACGCCCTAAACGATGTCAACTGGTTGTTGGGAATTAGTTTTCTCAGTAACGAAGCTAACGCGTGAAGTTGACCGCCTGGGGAGTACGGCCGCAAGGTTG	12
Otu0132		Actinobacteria	Actinobacteria	Actinomycetales	Nocardiaceae	Gordonia	Gordonia terrae/hongkongensis	Environmental; reported opportunistic pathogen	CGTGCCAGCAGCCGCGGTAATACGTAGGGTGCGAGCGTTGTCCGGAATTACTGGGCGTAAAGAGCTCGTAGGCGGTTTGTCGCGTCGTCTGTGAAATTCTGCAACTCAATTGCAGGCGTGCAGGCGATACGGGCAGACTTGAGTACTACAGGGGAGACTGGAATTCCTGGTGTAGCGGTGAAATGCGCAGATATCAGGAGGAACACCGGTGGCGAAGGCGGGTCTCTGGGTAGTAACTGACGCTGAGGAGCGAAAGCGTGGGTAGCGAACAGGATTAGATACCCTGGTAGTCCACGCCGTAAACGGTGGGTACTAGGTGTGGGTTCCTTTTCACGGGATCCGTGCCGTAGCTAACGCATTAAGTACCCCGCCTGGGGAGTACGGCCGCAAGGCTA	16
Otu0133		Actinobacteria	Actinobacteria	Actinomycetales	Brevibacteriaceae	Brevibacterium	Brevibacterium pityocampae	Non-human associated (caterpillar)	CGTGCCAGCAGCCGCGGTAATACGTAGGGTACAAGCGTTGTCCGGAATTATTGGGCGTAAAGAGCTCGTAGGTGGTCTGTCACGTCTGCTGTGGAAACGCAAGGCTCAACCTTGCGCGTGCAGTGGGTACGGGCGGACTAGAGTGCAGTAGGGGAGTCTGGAATTCCTGGTGTAGCGGTGAAATGCGCAGATATCAGGAGGAACACCGGTGGCGAAGGCGGGACTCTGGGCTGTAACTGACGCTGAGGAGCGAAAGCATGGGGAGCGAACAGGATTAGATACCCTGGTAGTCCATGCCGTAAACGTTGGGCACTAGGTGTGGGGTCCATTCCACGGATTCCGCGCCGTAGCTAACGCATTAAGTGCCCCGCCTGGGGAGTACGGCCGCAAGGCTA	16
Otu0134		Proteobacteria	Betaproteobacteria	Neisseriales	Neisseriaceae	Neisseria	Kingella denitrificans		CGTGCCAGCAGCCGCGGTAATACGTAGGGTGCGAGCGTTAATCGGAATTACTGGGCGTAAAGCGAGCGCAGACGGTTACTTAAGCAGGATGTGAAATCCCCGGGCTCAACCTGGGAACTGCGTTCTGAACTGGGTAGCTAGAGTATGTCAGAGGGGGGTAGAATTCCACGTGTAGCAGTGAAATGCGTAGAGATGTGGAGGAATACCGATGGCGAAGGCAGCCCCCTGGGATAATACTGACGTTCATGCTCGAAAGCGTGGGTAGCAAACAGGATTAGATACCCTGGTAGTCCACGCCCTAAACGATGTCGATTAGCTGTTGGGCAACTTGATTGCTTAGTAGCGTAGCTAACGCGTGAAATCGACCGCCTGGGGAGTACGGTCGCAAGATTA	12
Otu0135		Proteobacteria	Betaproteobacteria	Burkholderiales	unclassified	unclassified	Lautropia mirabilis		CGTGCCAGCAGCCGCGGTAATACGTAGGGTGCAAGCGTTAATCGGAATTACTGGGCGTAAAGAGTGCGCAGGCGGTTTTGCAAGACCGATGTGAAATCCCCGGGCTTAACCTGGGAACTGCATTGGTGACTGCAAGGCTAGAGTGTGTCAGAGGGAGGTGGAATTCCGCATGTAGCAGTGAAATGCGTAGATATGCGGAGGAACACCGATGGCGAAGGCAGCCTCCTGGGATAACACTGACGCTCATGCACGAAAGCGTGGGGAGCAAACAGGATTAGATACCCTGGTAGTCCACGCCCTAAACGATGTCTACTAGTTGTCGGGGATTAATTTCCTTGGTAACGCAGCTAACGCGTGAAGTAGACCGCCTGGGGAGTACGGTCGCAAGATTA	16
Otu0136		Bacteroidetes	Bacteroidia	Bacteroidales	Prevotellaceae	Prevotella	Prevotella sp (99.7%)		CGTGCCAGCAGCCGCGGTAATACGGAAGGTCCGGGCGTTATCCGGATTTATTGGGTTTAAAGGGAGCGTAGGCCGTCTGGTAAGCGTGTTGTGAAATGTCGGGGCTCAACCTGGGCATTGCAGCGCGAACTGTCAGACTTGAGTGCGCGGGAAGTAGGCGGAATTCGTCGTGTAGCGGTGAAATGCTTAGATATGACGAAGAACTCCGATTGCGAAGGCAGCCTGCTGTAGCGCAACTGACGCTGAAGCTCGAAAGCGTGGGTATCGAACAGGATTAGATACCCTGGTAGTCCACGCGGTAAACGATGGATGCTCGCTGTTTGCGTCTGACGTAAGCGGCCAAGCGAAAGCGTTAAGCATCCCACCTGGGGAGTACGCCGGCAACGGTG	13
Otu0137		Proteobacteria	Alphaproteobacteria	Rhizobiales	Aurantimonadaceae	Aurantimonas	Aurantimonas altamirensis	Environmental	CGTGCCAGCAGCCGCGGTAATACGAAGGGGGCTAGCGTTGTTCGGAATTACTGGGCGTAAAGCGCACGTAGGCGGATATTTAAGTCAGGGGTGAAATCCCGGGGCTCAACCCCGGAACTGCCTTTGATACTGGGTATCTTGAGTTCGGAAGAGGTAAGTGGAATTGCGAGTGTAGAGGTGAAATTCGTAGATATTCGCAGGAACACCAGTGGCGAAGGCGGCTTACTGGTCCGATACTGACGCTGAGGTGCGAAAGCGTGGGGAGCAAACAGGATTAGATACCCTGGTAGTCCACGCCGTAAACGATGGAAGCTAGCCGTCGGGTGATTTATCACTCGGTGGCGCAGCAAACGCATTAAGCTTCCCGCCTGGGGAGTACGGTCGCAAGATTA	16
Otu0139		Proteobacteria	Gammaproteobacteria	Xanthomonadales	Xanthomonadaceae	Pseudoxanthomonas	Pseudoxanthomonas japonensis/mexicana	Environmental	CGTGCCAGCAGCCGCGGTAATACGAAGGGTGCAAGCGTTACTCGGAATTACTGGGCGTAAAGCGTGCGTAGGTGGTGGTTTAAGTCTGCTGTGAAAGCCCTGGGCTCAACCTGGGAATTGCAGTGGATACTGGATCACTAGAGTGTGGTAGAGGGATGCGGAATTTCTGGTGTAGCAGTGAAATGCGTAGAGATCAGAAGGAACATCCGTGGCGAAGGCGGCATCCTGGGCCAACACTGACACTGAGGCACGAAAGCGTGGGGAGCAAACAGGATTAGATACCCTGGTAGTCCACGCCCTAAACGATGCGAACTGGATGTTGGGTGCAACTTGGCACCCAGTATCGAAGCTAACGCGTTAAGTTCGCCGCCTGGGGAGTACGGTCGCAAGACTG	12
Otu0140		Bacteroidetes	Flavobacteria	Flavobacteriales	Flavobacteriaceae	Flavobacterium	Flavobacterium sp		CGTGCCAGCAGCCGCGGTAATACGGAGGATCCAAGCGTTATCCGGAATCATTGGGTTTAAAGGGTCCGTAGGCGGTTTAGTAAGTCAGTGGTGAAAGCCCATCGCTCAACGGTGGAACGGCCATTGATACTGCTAGACTTGAATTATTAGGAAGTAACTAGAATATGTAGTGTAGCGGTGAAATGCTTAGAGATTACATGGAATACCAATTGCGAAGGCAGGTTACTACTAATGGATTGACGCTGATGGACGAAAGCGTGGGTAGCGAACAGGATTAGATACCCTGGTAGTCCACGCCGTAAACGATGGATACTAGCTGTTGGGGGCAACTTCAGTGGCTAAGCGAAAGTGATAAGTATCCCACCTGGGGAGTACGTTCGCAAGAATG	6
Otu0141		Bacteroidetes	Flavobacteria	Flavobacteriales	Flavobacteriaceae	unclassified	Cloacibacterium haliotis (93.9%)		CGTGCCAGCAGCCGCGGTAATACGGAGGGTGCAAGCGTTATCCGGACTTATTGGGTTTAAAGGGTCCGTAGGCGGGTTATTAAGTCAGTGGTGAAATCTCATAGCTCAACTATGAAACTGCCATTGATACTGATAGTCTTGAGTATATTTGAAGTAGCTGGAATAAGTAGTGTAGCGGTGAAATGCATAGATATTACTTAGAACACCAATAGCGAAGGCAGGTTACTAAGATATTACTGACGCTGAGGGACGAGAGCGTAGGGAGCGAACAGGATTAGATACCCTGGTAGTCTACGCTGTAAACGATGCTAACTCGTTTTTGGTATTTAGGTATCAGAGACTAAGCGAAAGTGATAAGTTAGCCACCTGGGGAGTACGCTCGCAAGAGTG	9
Otu0143		Firmicutes	Bacilli	Lactobacillales	Lactobacillaceae	Lactobacillus	Lactobacillus gastricus		CGTGCCAGCAGCCGCGGTAATACGTAGGTGGCAAGCGTTATCCGGATTTATTGGGCGTAAAGAGAGTGCAGGCGGTTTCTTAAGTCTGATGTGAAAGCCTTCGGCTCAACCGAAGAAGTGCATCGGAAACTGGGAGACTTGAGTACAGAAGAGGGCAGTGGAACTCCATGTGTAGCGGTGGAATGCGTAGATATATGGAAGAACACCAGTGGCGAAGGCGGCTGCCTGGTCTGTAACTGACGCTGAGACTCGAAAGCATGGGTAGCGAACAGGATTAGATACCCTGGTAGTCCATGCCGTAAACGATGAGTGCTAGGTGTTGGAGGGTTTCCGCCCTTCAGTGCCGGAGCTAACGCATTAAGCACTCCGCCTGGGGAGTACGACCGCAAGGTTG	4
Otu0144		Firmicutes	Bacilli	Bacillales	Bacillaceae-2	Marinococcus	Marinococcus halophilus/halotolerans	Environmental (soil)	CGTGCCAGCAGCCGCGGTAATACGTAGGGGGCAAGCGTTGTCCGGAATTATTGGGCGTAAAGGGCACGCAGGCGGTTTCGTCAGTCCGATGTGACAGGCCACGGCTCAACCGTGGAAGGCCATTGGAAACTGCGAAACTTGAGGACAGAAGAGGAGAGTGGAATTCCACGTGTAGCGGTGAAATGCGTAGATATGTGGAGGAACACCAGTGGCGAAGGCGACTCTCTGGTCTGTACCTGACGCTGAGGTGCGAAAGCATGGGGAGCAAACAGGATTAGATACCCTGGTAGTCCATGCCGTAAACGCTGAGTGCTAGGTGTTAGGGGTTTCGATACCCGTAGTGCCGAAGCTAACGCATTAAGCACTCCGCCTGGGGAGTACGACCGCAAGGTTG	16
Otu0147		Proteobacteria	Alphaproteobacteria	Sphingomonadales	unclassified	unclassified	Novosphingobium sediminicola	Environmental (aquatic)	CGTGCCAGCAGCCGCGGTAATACGGAGGGAGCTAGCGTTGTTCGGAATTACTGGGCGTAAAGCGCACGTAGGCGGTTACTCAAGTCAGAGGTGAAAGCCCGGGGCTCAACCCCGGAACTGCCTTTGAAACTAGGTAACTAGAATCCTGGAGAGGTGAGTGGAATTCCGAGTGTAGAGGTGAAATTCGTAGATATTCGGAAGAACACCAGTGGCGAAGGCGGCTCACTGGACAGGTATTGACGCTGAGGTGCGAAAGCGTGGGGAGCAAACAGGATTAGATACCCTGGTAGTCCACGCCGTAAACGATGATAACTAGCTGTCCGGGTTCATGGAATTTGGGTGGCGCAGCTAACGCATTAAGTTATCCGCCTGGGGAGTACGGTCGCAAGATTA	1
Otu0148	Corynebacterium V	Actinobacteria	Actinobacteria	Actinomycetales	Corynebacteriaceae	Corynebacterium	Corynebacterium kroppenstedtii		CGTGCCAGCAGCCGCGGTAATACGTAGGGTGCGAGCGTTGTCCGGAATTACTGGGCGTAAAGAGCTCGTAGGTGGTCTGTCGCGTCATTTGTGAAAGCCCGGGGCTTAACTCCGGGTTGGCAGGTGATACGGGCATGACTGGAGTACTGTAGGGGAGACTGGAATTCCTGGTGTAGCGGTGAAATGCGCAGATATCAGGAGGAACACCGGTGGCGAAGGCGGGTCTCTGGGCAGTAACTGACGCTGAGGAGCGAAAGCATGGGTAGCGAACAGGATTAGATACCCTGGTAGTCCATGCCGTAAACGGTGGGCGCTAGGTGTGGGTTTCCTTCCACGGGATCCGTGCCGTAGCTAACGCATTAAGCGCCCCGCCTGGGGAGTACGGCCGCAAGGCTA	9
Otu0151		Proteobacteria	Gammaproteobacteria	Pseudomonadales	Moraxellaceae	Alkanindiges	Alkanindiges sp	Environmental (sludge)	TGTGCCAGCAGCCGCGGTAATACAGAGGGTGCGAGCGTTAATCGGAATTACTGGGCGTAAAGCGCGCGTAGGCGGTTTGTTAAGTCGGATGTGAAATCCCCGGGCTCAACCTGGGAATTGCATTCGATACTGGCAAGCTAGAGTATGGGAGAGGAAGGTAGAATTCCAGGTGTAGCGGTGAAATGCGTAGAGATCTGGAGGAATACCGATGGCGAAGGCAGCCTTCTGGCCTAATACTGACGCTGAGGTGCGAAAGCATGGGGAGCAAACAGGATTAGATACCCTGGTAGTCCATGCCGTAAACGATGTCAACTAGCCGTTGGGGGATTTGATCCTTTAGTGGCGCAGCTAACGCGATAAGTTGACCGCCTGGGGAGTACGGTCGCAAGACTA	9
Otu0152		Firmicutes	Clostridia	Clostridiales	Clostridiales-Incertae-Sedis-XI	Finegoldia	Finegoldia magna	Gut	CGTGCCAGCAGCCGCGGTAATACGTATGGAGCGAGCGTTGTCCGGAATTATTGGGCGTAAAGGGTACGCAGGCGGTTTAATAAGTCGAATGTTAAAGATCGGGGCTCAACCCCGTAAAGCATTGGAAACTGATAAACTTGAGTAGTGGAGAGGAAAGTGGAATTCCTAGTGTAGTGGTGAAATACGTAGATATTAGGAGGAATACCAGTAGCGAAGGCGACTTTCTGGACACAAACTGACGCTGAGGTACGAAAGCGTGGGGAGCAAACAGGATTAGATACCCTGGTAGTCCACGCCGTAAACGATGAATGCTAGGTGTTGGGGGTCAAACCTCGGTGCCGAAGTTAACACATTAAGCATTCCGCCTGGGGAGTACGCACGCAAGTGTG	11
Otu0155		Actinobacteria	Actinobacteria	Actinomycetales	Corynebacteriaceae	Corynebacterium	Corynebacterium jeikeium		CGTGCCAGCAGCCGCGGTAATACGTAGGGTGCGAGCGTTGTCCGGAATTACTGGGCGTAAAGAGCTCGTAGGTGGTTTGTCGCGTCGTCTGTGAAATCCCGGGGCTTAACTTCGGGCGTGCAGGCGATACGGGCATAACTAGAGTGCTGTAGGGGAGACTGGAATTCCTGGTGTAGCGGTGAAATGCGCAGATATCAGGAGGAACACCGATGGCGAAGGCAGGTCTCTGGGCAGTTACTGACGCTGAGGAGCGAAAGCATGGGTAGCGAACAGGATTAGATACCCTGGTAGTCCATGCCGTAAACGGTGGGCGCTAGGTGTGGGGGTTTTATTTACGATTCCCGTGCCGTAGCTAACGCATTAAGCGCCCCGCCTGGGGAGTACGGCCGCAAGGCT	9
Otu0157		Proteobacteria	Gammaproteobacteria	Pseudomonadales	Moraxellaceae	Acinetobacter	Acinetobacter septicus/ursingii		TGTGCCAGCAGCCGCGGTAATACAGAGGGTGCGAGCGTTAATCGGATTTACTGGGCGTAAAGCGTGCGTAGGCGGCTAATTGAGTCGGATGTGAAATCCCCGAGCTTAACTTGGGAATTGCATTCGATACTGGTTAGCTAGAGTGTGGGAGAGGATGGTAGAATTCCAGGTGTAGCGGTGAAATGCGTAGAGATCTGGAGGAATACCGATGGCGAAGGCAGCCATCTGGCCTAACACTGACGCTGAGGTACGAAAGCATGGGGAGCAAACAGGATTAGATACCCTGGTAGTCCATGCCGTAAACGATGTCTACTAGCCGTTGGTCTCTTTGAGGGATTAGTGGCGCAGCTAACGCGATAAGTAGACCGCCTGGGGAGTACGGTCGCAAGACTA	5
Otu0158		Proteobacteria	Gammaproteobacteria	Pseudomonadales	Pseudomonadaceae	Pseudomonas	Pseudomonas peli	Environmental (aquatic)	CGTGCCAGCAGCCGCGGTAATACGAAGGGTGCAAGCGTTAATCGGAATTACTGGGCGTAAAGCGCGCGTAGGTGGTTTTGTAAGTTGGAGGTGAAATCCCCGGGCTCAACCTGGGAACTGCCTCCAAAACTGCATGACTAGAGTACGGTAGAGGGTGGTGGAATTTCCTGTGTAGCGGTGAAATGCGTAGATATAGGAAGGAACACCAGTGGCGAAGGCGACCACCTGGACTGATACTGACACTGAGGTGCGAAAGCGTGGGGAGCAAACAGGATTAGATACCCTGGTAGTCCACGCCGTAAACGATGTCAACTAGCCGTTGGGTTCCTTGAGAACTTAGTGGCGCAGCTAACGCGATAAGTTGACCGCCTGGGGAGTACGGCCGCAAGGTTA	12
Otu0160		Firmicutes	Bacilli	Lactobacillales	Lactobacillaceae	Lactobacillus	Lactobacillus iners		CGTGCCAGCAGCCGCGGTAATACGTAGGTGGCAAGCGTTGTCCGGATTTATTGGGCGTAAAGCGAGTGCAGGCGGCTCGATAAGTCTGATGTGAAAGCCTTCGGCTCAACCGGAGAATTGCATCAGAAACTGTCGAGCTTGAGTACAGAAGAGGAGAGTGGAACTCCATGTGTAGCGGTGAAATGCGTAGATATATGGAAGAACACCGGTGGCGAAGGCGGCTCTCTGGTCTGTTACTGACGCTGAGGCTCGAAAGCATGGGTAGCGAACAGGATTAGATACCCTGGTAGTCCATGCCGTAAACGATGAGTGCTAAGTGTTGGGAGGTTTCCGCCTCTCAGTGCTGCAGCTAACGCATTAAGCACTCCGCCTGGGGAGTACGACCGCAAGGTTG	6
Otu0161		Firmicutes	Clostridia	Clostridiales	Clostridiales-Incertae-Sedis-XI	Anaerococcus	Anaerococcus octavius		CGTGCCAGCAGCCGCGGTAATACGTAAGGACCGAGCGTTGTCCGGAATCATTGGGCGTAAAGGGTACGTAGGCGGGTCATTAAGTTAGAAGTCAAAGGCTATAGCTCAACTATAGTAAGCTTCTAAAACTGGAGACCTTGAGTAATGGAAGGGAAAGTGGAATTCCTAGTGTAGCGGTGGAATGCGCAGATATTAGGAGGAATACCGGTGGCGAAGGCGACTTTCTGGCCATTAACTGACGCTGAGGTACGAAAGCGTGGGTAGCAAACAGGATTAGATACCCTGGTAGTCCACGCCGTAAACGATGAGTGTTAGGTGTCTGGAGTAAATCTGGGTGCCGCAGCTAACGCATTAAACACTCCGCCTGGGGAGTACGCACGCAAGTGTG	5
Otu0162		Actinobacteria	Actinobacteria	Actinomycetales	Pseudonocardiaceae	Prauserella	Prauserella isguenensis	Environmental (soil)	CGTGCCAGCAGCCGCGGTAATACGTAGGGTGCAAGCGTTGTCCGGAATTATTGGGCGTAAAGAGCTCGTAGGCGGTGTGTCGCGTCTGCCGTGGAAACCTACAGCTTAACTGTGGGCGTGCGGTGGATACGGGCATCACTTGAGTTCGGCAGGGGAGACTGGAATTCCTGGTGTAGCGGTGGAATGCGCAGATATCAGGAGGAACACCGGTGGCGAAGGCGGGTCTCTGGGCCGATACTGACGCTGAGGAGCGAAAGCGTGGGGAGCGAACAGGATTAGATACCCTGGTAGTCCACGCTGTAAACGTTGGGCGCTAGGTGTGGGGTGCTGTCCACGCATTCCGTGCCGTAGCTAACGCATTAAGCGCCCCGCCTGGGGAGTACGGCCGCAAGGCTA	9
Otu0163		Actinobacteria	Actinobacteria	Actinomycetales	Actinomycetaceae	Actinomyces	Actinomyces odontolyticus		CGTGCCAGCAGCCGCGGTAATACGTAGGGCGCGAGCGTTGTCCGGAATTATTGGGCGTAAAGGGCTTGTAGGCGGTTGGTCGCGTCTGCCGTGAAATCCTCTGGCTTAACTGGGGGCGTGCGGTGGGTACGGGCTGACTTGAGTGCGGTAGGGGAGACTGGAACTCCTGGTGTAGCGGTGGAATGCGCAGATATCAGGAAGAACACCGGTGGCGAAGGCGGGTCTCTGGGCCGTTACTGACGCTGAGGAGCGAAAGCGTGGGGAGCGAACAGGATTAGATACCCTGGTAGTCCACGCTGTAAACGTTGGGCACTAGGTGTGGGGGCCACCCGTGGTTTCTGCGCCGTAGCTAACGCTTTAAGTGCCCCGCCTGGGGAGTACGGCCGCAAGGCTA	9
Otu0166		Firmicutes	Clostridia	Clostridiales	Lachnospiraceae	Blautia	Blautia/Ruminococcus sp	Gut	CGTGCCAGCAGCCGCGGTAATACGTAGGGGGCAAGCGTTATCCGGATTTACTGGGTGTAAAGGGAGCGTAGACGGTGTGGCAAGTCTGATGTGAAAGGCATGGGCTCAACCTGTGGACTGCATTGGAAACTGTCATACTTGAGTGCCGGAGGGGTAAGCGGAATTCCTAGTGTAGCGGTGAAATGCGTAGATATTAGGAGGAACACCAGTGGCGAAGGCGGCTTACTGGACGGTAACTGACGTTGAGGCTCGAAAGCGTGGGGAGCAAACAGGATTAGATACCCTGGTAGTCCACGCCGTAAACGATGAATACTAGGTGTCGGGGAGCATGGCTCTTCGGTGCCGTCGCAAACGCAGTAAGTATTCCACCTGGGGAGTACGTTCGCAAGAATG	8
Otu0169		Proteobacteria	Alphaproteobacteria	Rhizobiales	Bradyrhizobiaceae	Afipia	Afipia felis	Opportunistic pathogen	CGTGCCAGCAGCCGCGGTAATACGAAGGGGGCTAGCGTTGCTCGGAATCACTGGGCGTAAAGGGTGCGTAGGCGGGTCTTTAAGTCAGAGGTGAAAGCCTGGAGCTCAACTCCAGAACTGCCTTTGATACTGAGGATCTCGAGTTCGGGAGAGGTGAGTGGAACTGCGAGTGTAGAGGTGAAATTCGTAGATATTCGCAAGAACACCAGTGGCGAAGGCGGCTCACTGGCCCGATACTGACGCTGAGGCACGAAAGCGTGGGGAGCAAACAGGATTAGATACCCTGGTAGTCCACGCCGTAAACGATGAATGCCAGCCGTTGGGGAGTTTACTCTTCAGTGGCGCAGTTAACGCTTTAAGCATTCCGCCTGGGGAGTACGGTCGCAAGATTA	9
Otu0170		Fusobacteria	Fusobacteria	Fusobacteriales	Fusobacteriaceae	Fusobacterium				6
Otu0171		Firmicutes	Bacilli	Lactobacillales	Leuconostocaceae	Weissella				6
Otu0174		Firmicutes	Erysipelotrichia	Erysipelotrichales	Erysipelotrichaceae	Catenibacterium		Gut		10
Otu0175		Bacteroidetes	Flavobacteria	Flavobacteriales	Flavobacteriaceae	Cloacibacterium		Gut		10
Otu0176		Actinobacteria	Actinobacteria	Actinomycetales	Propionibacteriaceae	Tessaracoccus		Environmental		10
Otu0177		Firmicutes	Bacilli	Lactobacillales	Lactobacillaceae	Lactobacillus				7
Otu0178		Fusobacteria	Fusobacteria	Fusobacteriales	Leptotrichiaceae	Leptotrichia				7
Otu0179		Bacteroidetes	Flavobacteria	Flavobacteriales	Flavobacteriaceae	Capnocytophaga				6
Otu0180		Fusobacteria	Fusobacteria	Fusobacteriales	Leptotrichiaceae	Streptobacillus		Animal host; human pathogen		8
Otu0181		Proteobacteria	Alphaproteobacteria	Rhizobiales	Rhizobiaceae	Rhizobium		Environmental (soil)		9
Otu0183		Actinobacteria	Actinobacteria	Actinomycetales	Geodermatophilaceae	Blastococcus		Environmental		8
Otu0184		Proteobacteria	Gammaproteobacteria	Alteromonadales	Alteromonadaceae	Alishewanella		Environmental		11
Otu0185		Proteobacteria	Gammaproteobacteria	Pseudomonadales	Moraxellaceae	unclassified				7
Otu0186		Proteobacteria	Gammaproteobacteria	Xanthomonadales	Xanthomonadaceae	Lysobacter		Environmental (soil)		2
Otu0187		Proteobacteria	Betaproteobacteria	Burkholderiales	Comamonadaceae	Hydrogenophaga		Environmental		9
Otu0188		Actinobacteria	Actinobacteria	Actinomycetales	Dermacoccaceae	Kytococcus				9
Otu0189		Actinobacteria	Actinobacteria	Actinomycetales	Nocardiopsaceae	Nocardiopsis		Environmental		11
Otu0190		Actinobacteria	Actinobacteria	Actinomycetales	Streptomycetaceae	Streptomyces		Environmental (soil); reported opportunistic pathogen		9
Otu0191		Proteobacteria	Alphaproteobacteria	Rhodospirillales	unclassified	unclassified				7
Otu0192		Proteobacteria	Alphaproteobacteria	Rhodospirillales	Rhodospirillaceae	Skermanella		Environmental		7
Otu0193		Proteobacteria	Gammaproteobacteria	Pasteurellales	Pasteurellaceae	unclassified				4
Otu0194		Actinobacteria	Actinobacteria	Actinomycetales	Propionibacteriaceae	Friedmanniella		Environmental		3
Otu0195		Bacteroidetes	Sphingobacteria	Sphingobacteriales	Chitinophagaceae	Sediminibacterium		Environmental		7
Otu0196		Proteobacteria	unclassified	unclassified	unclassified	unclassified				4
Otu0197		Fusobacteria	Fusobacteria	Fusobacteriales	Leptotrichiaceae	unclassified				3
Otu0198		Firmicutes	Clostridia	Clostridiales	Clostridiaceae-1	Clostridium-sensu-stricto		Gut		11
Otu0199		Proteobacteria	Gammaproteobacteria	Xanthomonadales	Xanthomonadaceae	Dokdonella				1
Otu0200		Proteobacteria	Gammaproteobacteria	Chromatiales	Chromatiaceae	Rheinheimera		Environmental (soil)		7
Otu0201		Bacteroidetes	Flavobacteria	Flavobacteriales	Flavobacteriaceae	Capnocytophaga				8
Otu0203		Proteobacteria	Gammaproteobacteria	Enterobacteriales	Enterobacteriaceae	Morganella		Gut		1
Otu0205		Actinobacteria	Actinobacteria	Actinomycetales	Mycobacteriaceae	Mycobacterium	Mycobacterium brisbanense/fortuitum/rufum	Environmental (soil)	CGTGCCAGCAGCCGCGGTAATACGTAGGGTGCGAGCGTTGTCCGGAATTACTGGGCGTAAAGAGCTCGTAGGTGGTTTGTCGCGTTGTTCGTGAAAACTCACAGCTTAACTGTGGGCGTGCGGGCGATACGGGCAGACTGGAGTACTGCAGGGGAGACTGGAATTCCTGGTGTAGCGGTGGAATGCGCAGATATCAGGAGGAACACCGGTGGCGAAGGCGGGTCTCTGGGCAGTAACTGACGCTGAGGAGCGAAAGCGTGGGGAGCGAACAGGATTAGATACCCTGGTAGTCCACGCCGTAAACGGTGGGTACTAGGTGTGGGTTTCCTTCCTTGGGATCCGTGCCGTAGCTAACGCATTAAGTACCCCGCCTGGGGAGTACGGCCGCAAGGCTA	10
Otu0208		Fusobacteria	Fusobacteria	Fusobacteriales	Leptotrichiaceae	unclassified				7
Otu0209		Actinobacteria	Actinobacteria	Actinomycetales	Nocardioidaceae	Nocardioides		Environmental		9
Otu0210		Proteobacteria	Gammaproteobacteria	Pseudomonadales	Moraxellaceae	Psychrobacter		Environmental/gut		7
Otu0211		Firmicutes	Bacilli	Lactobacillales	Aerococcaceae	Abiotrophia				7
Otu0212		Firmicutes	Clostridia	Clostridiales	Ruminococcaceae	Subdoligranulum		Gut		4
Otu0214		Bacteroidetes	unclassified	unclassified	unclassified	unclassified				3
Otu0215		Actinobacteria	Actinobacteria	Actinomycetales	Corynebacteriaceae	Corynebacterium				7
Otu0216		Actinobacteria	Actinobacteria	Actinomycetales	Glycomycetaceae	Stackebrandtia		Environmental (soil)		8
Otu0218		Proteobacteria	Gammaproteobacteria	Alteromonadales	Psychromonadaceae	Psychromonas		Environmental		2
Otu0219		Proteobacteria	Gammaproteobacteria	Xanthomonadales	Xanthomonadaceae	Stenotrophomonas		Environmental; reported opportunistic pathogen		7
Otu0220		Proteobacteria	Gammaproteobacteria	Legionellales	Legionellaceae	Legionella				2
Otu0221		Bacteroidetes	Bacteroidia	Bacteroidales	unclassified	unclassified				5
Otu0222		Actinobacteria	Actinobacteria	Actinomycetales	unclassified	unclassified				4
Otu0223		Bacteroidetes	Sphingobacteria	Sphingobacteriales	Chitinophagaceae	unclassified				5
Otu0224		Firmicutes	Negativicutes	Selenomonadales	Veillonellaceae	Dialister				6
Otu0226		Acidobacteria	Acidobacteria-Gp3	Acidobacteria-Gp3-order-incertae-sedis	Acidobacteria-Gp3-family-incertae-sedis	Gp3		Environmental (soil)		2
Otu0228		Bacteroidetes	Flavobacteria	Flavobacteriales	Flavobacteriaceae	unclassified				6
Otu0229		Proteobacteria	Gammaproteobacteria	Enterobacteriales	Enterobacteriaceae	Proteus		Gut		1
Otu0230		Firmicutes	Clostridia	Clostridiales	Clostridiales-Incertae-Sedis-XI	Anaerococcus				4
Otu0231		Proteobacteria	Alphaproteobacteria	Rhodospirillales	Acetobacteraceae	Roseomonas		Environmental; reported opportunistic pathogen		5
Otu0232		Proteobacteria	Betaproteobacteria	Burkholderiales	unclassified	unclassified				5
Otu0233		Firmicutes	Clostridia	Clostridiales	Clostridiales-Incertae-Sedis-XI	Peptoniphilus				4
Otu0234		Proteobacteria	Alphaproteobacteria	Sphingomonadales	Sphingomonadaceae	Sphingomonas		Environmental (soil)		5
Otu0235		Bacteroidetes	Flavobacteria	Flavobacteriales	Flavobacteriaceae	unclassified				7
Otu0236		Firmicutes	Clostridia	Clostridiales	Lachnospiraceae	unclassified				1
Otu0237		Bacteroidetes	Flavobacteria	Flavobacteriales	Flavobacteriaceae	Capnocytophaga				6
Otu0238		Proteobacteria	Alphaproteobacteria	Sphingomonadales	unclassified	unclassified				3
Otu0239		Firmicutes	Bacilli	Bacillales	Bacillaceae-1	Bacillus				4
Otu0240		Actinobacteria	Actinobacteria	Actinomycetales	Streptomycetaceae	Streptomyces		Environmental (soil); reported opportunistic pathogen		3
Otu0242		Bacteroidetes	Sphingobacteria	Sphingobacteriales	Chitinophagaceae	unclassified				5
Otu0244		Chlamydiae	Chlamydiae	Chlamydiales	unclassified	unclassified				3
Otu0245		Proteobacteria	Gammaproteobacteria	unclassified	unclassified	unclassified				1
Otu0246		Firmicutes	Clostridia	Clostridiales	Clostridiales-Incertae-Sedis-XI	Parvimonas				1
Otu0248		Actinobacteria	Actinobacteria	Actinomycetales	Nocardioidaceae	Nocardioides		Environmental		4
Otu0249		Actinobacteria	Actinobacteria	Actinomycetales	Promicromonosporaceae	unclassified				6
Otu0250		Proteobacteria	Gammaproteobacteria	Pseudomonadales	Moraxellaceae	Moraxella				5
Otu0251		Proteobacteria	Gammaproteobacteria	Vibrionales	Vibrionaceae	Vibrio	Vibrio fluvialis	Environmental (aquatic); reported human pathogen		5
Otu0252		Firmicutes	Bacilli	Bacillales	Paenibacillaceae-1	Paenibacillus		Environmental; reported opportunistic pathogen		5
Otu0253		Firmicutes	Clostridia	Clostridiales	Lachnospiraceae	Blautia		Gut		3
Otu0254		Actinobacteria	Actinobacteria	Actinomycetales	Geodermatophilaceae	Geodermatophilus				5
Otu0255		Firmicutes	Clostridia	Clostridiales	Ruminococcaceae	unclassified				4
Otu0256		Firmicutes	Bacilli	Bacillales	Bacillaceae-1	Bacillus				1
Otu0257		Firmicutes	Clostridia	Clostridiales	Ruminococcaceae	unclassified				4
Otu0258		Firmicutes	Bacilli	Lactobacillales	Carnobacteriaceae	Alkalibacterium		Environmental (aquatic)		5
Otu0259		Bacteroidetes	Flavobacteria	Flavobacteriales	Flavobacteriaceae	unclassified				3
Otu0260		Bacteroidetes	unclassified	unclassified	unclassified	unclassified				2
Otu0261		Actinobacteria	Actinobacteria	Actinomycetales	Micrococcaceae	Rothia				5
Otu0262		Proteobacteria	Gammaproteobacteria	Pseudomonadales	Moraxellaceae	Psychrobacter		Environmental/gut		6
Otu0263		Firmicutes	Erysipelotrichia	Erysipelotrichales	Erysipelotrichaceae	Erysipelotrichaceae-incertae-sedis				4
Otu0264		Proteobacteria	Gammaproteobacteria	Xanthomonadales	Xanthomonadaceae	Pseudoxanthomonas		Environmental		5
Otu0265		Deinococcus-Thermus	Deinococci	Deinococcales	Deinococcaceae	Deinococcus		Environmental		5
Otu0266		Proteobacteria	Alphaproteobacteria	Rhizobiales	Bradyrhizobiaceae	Bosea		Environmental		5
Otu0267		Bacteroidetes	Bacteroidia	Bacteroidales	Prevotellaceae	Prevotella				6
Otu0268		Actinobacteria	Actinobacteria	Actinomycetales	unclassified	unclassified				3
Otu0269		Proteobacteria	Alphaproteobacteria	Rhizobiales	Hyphomicrobiaceae	Devosia		Environmental (soil)		4
Otu0270		Actinobacteria	Actinobacteria	Actinomycetales	Pseudonocardiaceae	unclassified				6
Otu0272		Proteobacteria	Gammaproteobacteria	Xanthomonadales	Xanthomonadaceae	unclassified				5
Otu0273		Actinobacteria	Actinobacteria	Actinomycetales	Propionibacteriaceae	Microlunatus		Environmental (sludge)		4
Otu0274		Proteobacteria	Gammaproteobacteria	unclassified	unclassified	unclassified				3
Otu0275		Firmicutes	Clostridia	Clostridiales	Lachnospiraceae	Lachnospiracea-incertae-sedis				5
Otu0277		Actinobacteria	Actinobacteria	Actinomycetales	Propionibacteriaceae	unclassified				4
Otu0278		Proteobacteria	Gammaproteobacteria	Xanthomonadales	Xanthomonadaceae	unclassified				4
Otu0279		Firmicutes	Clostridia	Clostridiales	Lachnospiraceae	unclassified				4
Otu0280		Proteobacteria	Betaproteobacteria	unclassified	unclassified	unclassified				1
Otu0281		Proteobacteria	Alphaproteobacteria	Sphingomonadales	Sphingomonadaceae	Sphingosinicella		Environmental		1
Otu0282		Firmicutes	Clostridia	Clostridiales	Ruminococcaceae	unclassified				4
Otu0283		Firmicutes	Clostridia	Clostridiales	Clostridiales-Incertae-Sedis-XI	Anaerococcus				4
Otu0284		Actinobacteria	Actinobacteria	Actinomycetales	Propionibacteriaceae	unclassified				5
Otu0285		Deinococcus-Thermus	Deinococci	Deinococcales	Deinococcaceae	Deinococcus		Environmental		3
Otu0286		Proteobacteria	Betaproteobacteria	Hydrogenophilales	Hydrogenophilaceae	Hydrogenophilus		Environmental		5
Otu0287		Proteobacteria	Betaproteobacteria	Neisseriales	Neisseriaceae	unclassified				3
Otu0288		Firmicutes	Clostridia	Clostridiales	Ruminococcaceae	Ruminococcus		Gut		4
Otu0289		Proteobacteria	Gammaproteobacteria	Xanthomonadales	Xanthomonadaceae	Lysobacter		Environmental (soil)		3
Otu0290		Proteobacteria	Alphaproteobacteria	Caulobacterales	Caulobacteraceae	Brevundimonas		Environmental; reported opportunistic pathogen		3
Otu0291		Proteobacteria	Betaproteobacteria	Burkholderiales	Alcaligenaceae	unclassified				2
Otu0292		Firmicutes	Clostridia	Clostridiales	Ruminococcaceae	unclassified				2
Otu0293		Bacteroidetes	Bacteroidia	Bacteroidales	Prevotellaceae	Prevotella				4
Otu0294		Bacteroidetes	Flavobacteria	Flavobacteriales	Flavobacteriaceae	Planobacterium		Environmental (soil)		4
Otu0296		Firmicutes	Bacilli	Bacillales	unclassified	unclassified				2
Otu0297		Bacteroidetes	Sphingobacteria	Sphingobacteriales	Sphingobacteriaceae	Sphingobacterium		Environmental; reported opportunistic pathogen		5
Otu0298		Firmicutes	Bacilli	Bacillales	Paenibacillaceae-2	Ammoniphilus		Environmental (soil)		3
Otu0299		Actinobacteria	Actinobacteria	Actinomycetales	Pseudonocardiaceae	unclassified				5
Otu0302		Actinobacteria	Actinobacteria	Actinomycetales	Actinomycetaceae	Actinomyces				4
Otu0303		Actinobacteria	Actinobacteria	Actinomycetales	Bogoriellaceae	Georgenia		Environmental		4
Otu0304		Proteobacteria	Gammaproteobacteria	Xanthomonadales	Xanthomonadaceae	unclassified				1
Otu0305		Firmicutes	Clostridia	Clostridiales	unclassified	unclassified				3
Otu0306		Actinobacteria	Actinobacteria	Actinomycetales	unclassified	unclassified				2
Otu0307		Proteobacteria	Alphaproteobacteria	Sphingomonadales	unclassified	unclassified				3
Otu0308		Firmicutes	Bacilli	Bacillales	Planococcaceae	unclassified				4
Otu0309		Firmicutes	Clostridia	Clostridiales	Lachnospiraceae	Catonella				1
Otu0310		Proteobacteria	Deltaproteobacteria	Myxococcales	Polyangiaceae	Byssovorax		Environmental (soil)		1
Otu0311		Proteobacteria	Betaproteobacteria	Burkholderiales	Comamonadaceae	unclassified				3
Otu0312		Proteobacteria	Gammaproteobacteria	Vibrionales	Vibrionaceae	Photobacterium		Environmental (aquatic)		1
Otu0313		Proteobacteria	unclassified	unclassified	unclassified	unclassified				3
Otu0314		Proteobacteria	Alphaproteobacteria	Rhizobiales	Hyphomicrobiaceae	Hyphomicrobium		Environmental (soil)		4
Otu0315		Actinobacteria	Actinobacteria	Actinomycetales	Streptomycetaceae	Streptomyces		Environmental (soil); reported opportunistic pathogen		3
Otu0316		Actinobacteria	Actinobacteria	Actinomycetales	Nocardioidaceae	unclassified				3
Otu0317		Bacteroidetes	Bacteroidia	Bacteroidales	Prevotellaceae	Prevotella				1
Otu0318		Firmicutes	Bacilli	Lactobacillales	Lactobacillaceae	Lactobacillus				3
Otu0319		Deinococcus-Thermus	Deinococci	Deinococcales	Trueperaceae	Truepera		Environmental (aquatic)		2
Otu0321		Actinobacteria	Actinobacteria	Actinomycetales	Brevibacteriaceae	Brevibacterium				2
Otu0322		Bacteroidetes	Flavobacteria	Flavobacteriales	Flavobacteriaceae	Chryseobacterium		Environmental; reported opportunistic pathogen		4
Otu0323		Proteobacteria	Gammaproteobacteria	Oceanospirillales	Halomonadaceae	Halomonas		Environmental (aquatic)		4
Otu0324		Actinobacteria	Actinobacteria	Actinomycetales	Bogoriellaceae	Georgenia		Environmental		1
Otu0325		Proteobacteria	Alphaproteobacteria	Caulobacterales	Caulobacteraceae	Phenylobacterium		Environmental		3
Otu0326		Bacteroidetes	Bacteroidia	Bacteroidales	Prevotellaceae	Prevotella				3
Otu0327		Actinobacteria	Actinobacteria	Actinomycetales	Propionibacteriaceae	unclassified				3
Otu0328		Proteobacteria	Gammaproteobacteria	Pseudomonadales	Moraxellaceae	Acinetobacter				1
Otu0329		Firmicutes	Bacilli	Lactobacillales	Streptococcaceae	Streptococcus	Streptococcus australis/pneumoniae/pseudopneumoniae (95.4%)		CGTGCCAGCAGCCGCGGTAATACGTAGGTCCCGAGCGTTGTCCGGATTTATTGGGCGTAAAGCGAGCGCAGGCGGTTAGATAAGTCTGAAGTTAAAGGCTGTGGCTTAACCATAGTAGGCTTTGGAAACTGTTTAACTTGAGTGCAAGAGGGGAGAGTGGAATTCCATGTGTAGCGGTGAAATGCGTAGATATATGGAGGAACACCGGTGGCGAAAGCGGCTCTCTGGCTTGTAACTGACGCTGAGGCTCGAAAGCGTGGGGAGCAAACAGGATTAGATACCCTGGTAGTCCACGCTGTAAACGGTGGGCGCTAGGTGTAGGGGTCTTCCACGATCTCTGTGCCGTAGCTAACGCATTAAGCGCCCCGCCTGGGGAGTACGGCCGCAAGGCTA	2
Otu0330		Actinobacteria	Actinobacteria	Actinomycetales	Propionibacteriaceae	unclassified				4
Otu0331		Actinobacteria	Actinobacteria	Actinomycetales	Nocardioidaceae	Nocardioides		Environmental		3
Otu0333		Proteobacteria	Gammaproteobacteria	unclassified	unclassified	unclassified				3
Otu0334		Firmicutes	Bacilli	Bacillales	Bacillaceae-1	unclassified				4
Otu0335		Proteobacteria	Alphaproteobacteria	Rhizobiales	Methylobacteriaceae	Methylobacterium		Environmental; reported opportunistic pathogen		4
Otu0336		Proteobacteria	Gammaproteobacteria	unclassified	unclassified	unclassified				1
Otu0337		Proteobacteria	Alphaproteobacteria	Rhizobiales	unclassified	unclassified				4
Otu0338		Proteobacteria	Alphaproteobacteria	Rhodospirillales	Rhodospirillaceae	Skermanella		Environmental		4
Otu0339		Proteobacteria	unclassified	unclassified	unclassified	unclassified				3
Otu0340		Proteobacteria	Gammaproteobacteria	Chromatiales	Chromatiaceae	Rheinheimera		Environmental (soil)		3
Otu0341		Proteobacteria	Alphaproteobacteria	Rhizobiales	Beijerinckiaceae	Beijerinckia		Environmental (soil)		1
Otu0342		Chloroflexi	Thermomicrobia	Sphaerobacterales	Sphaerobacteraceae	Sphaerobacter		Environmental (sludge)		3
Otu0343		Actinobacteria	Actinobacteria	Actinomycetales	Kineosporiaceae	unclassified				3
Otu0344		Bacteroidetes	Bacteroidia	Bacteroidales	Prevotellaceae	Prevotella				3
Otu0345		Proteobacteria	Alphaproteobacteria	Sphingomonadales	Erythrobacteraceae	Altererythrobacter		Environmental (aquatic)		1
Otu0347		Firmicutes	Clostridia	Clostridiales	Lachnospiraceae	Roseburia		Gut		3
Otu0348		TM7	TM7-class-incertae-sedis	TM7-order-incertae-sedis	TM7-family-incertae-sedis	TM7-genus-incertae-sedis				2
Otu0349		Proteobacteria	Gammaproteobacteria	Xanthomonadales	Xanthomonadaceae	Lysobacter		Environmental (soil)		4
Otu0351		Bacteroidetes	Sphingobacteria	Sphingobacteriales	Sphingobacteriaceae	Pedobacter		Environmental (soil)		1
Otu0352		Proteobacteria	Gammaproteobacteria	unclassified	unclassified	unclassified				1
Otu0354		Proteobacteria	Gammaproteobacteria	Xanthomonadales	Xanthomonadaceae	Arenimonas		Environmental (soil)		4
Otu0355		Proteobacteria	Alphaproteobacteria	Sphingomonadales	Erythrobacteraceae	Erythrobacter		Environmental (aquatic)		3
Otu0356		Proteobacteria	Gammaproteobacteria	Xanthomonadales	Xanthomonadaceae	Pseudofulvimonas		Environmental		4
Otu0357		Bacteroidetes	Sphingobacteria	Sphingobacteriales	Chitinophagaceae	unclassified				1
Otu0358		Acidobacteria	Acidobacteria-Gp3	Acidobacteria-Gp3-order-incertae-sedis	Acidobacteria-Gp3-family-incertae-sedis	Gp3		Environmental (soil)		2
Otu0359		Actinobacteria	Actinobacteria	Actinomycetales	unclassified	unclassified				3
Otu0360		Firmicutes	Clostridia	Clostridiales	Clostridiales-Incertae-Sedis-XI	Anaerococcus				3
Otu0361		Chloroflexi	Thermomicrobia	Sphaerobacterales	Sphaerobacteraceae	Sphaerobacter		Environmental (sludge)		2
Otu0362		Actinobacteria	Actinobacteria	Actinomycetales	Microbacteriaceae	Agromyces		Environmental (soil)		2
Otu0363		Proteobacteria	Gammaproteobacteria	Pseudomonadales	Pseudomonadaceae	Pseudomonas		Environmental		3
Otu0364		Bacteroidetes	Flavobacteria	Flavobacteriales	Flavobacteriaceae	Flavobacterium				3
Otu0366		Firmicutes	Bacilli	Bacillales	Paenibacillaceae-1	Paenibacillus		Environmental; reported opportunistic pathogen		2
Otu0367		Fusobacteria	Fusobacteria	Fusobacteriales	Leptotrichiaceae	Leptotrichia				2
Otu0368		Proteobacteria	Alphaproteobacteria	Caulobacterales	Caulobacteraceae	unclassified				1
Otu0369		Proteobacteria	Gammaproteobacteria	Pseudomonadales	Pseudomonadaceae	Azotobacter		Environmental (soil)		2
Otu0370		Proteobacteria	Gammaproteobacteria	Pseudomonadales	Moraxellaceae	Moraxella				2
Otu0371		Actinobacteria	Actinobacteria	Actinomycetales	Propionibacteriaceae	Aestuariimicrobium		Environmental (aquatic)		3
Otu0372		Actinobacteria	Actinobacteria	Actinomycetales	Corynebacteriaceae	Corynebacterium				1
Otu0373		Actinobacteria	Actinobacteria	Coriobacteriales	Coriobacteriaceae	Atopobium				3
Otu0374		Firmicutes	Clostridia	Clostridiales	Ruminococcaceae	unclassified				3
Otu0376		Actinobacteria	Actinobacteria	Actinomycetales	Propionibacteriaceae	unclassified				3
Otu0377		Firmicutes	Bacilli	Lactobacillales	Carnobacteriaceae	Atopostipes				3
Otu0379		Proteobacteria	Gammaproteobacteria	Cardiobacteriales	Cardiobacteriaceae	Suttonella				1
Otu0380		Actinobacteria	Actinobacteria	Actinomycetales	Propionibacteriaceae	Luteococcus		Environmental; reported opportunistic pathogen		2
Otu0381		Proteobacteria	Alphaproteobacteria	unclassified	unclassified	unclassified				3
Otu0382		Actinobacteria	Actinobacteria	Actinomycetales	Jiangellaceae	Jiangella		Environmental (soil)		1
Otu0383		Bacteroidetes	Sphingobacteria	Sphingobacteriales	Chitinophagaceae	Parasegetibacter		Environmental (soil)		2
Otu0384		Firmicutes	Clostridia	Clostridiales	Clostridiales-Incertae-Sedis-XI	Anaerococcus				1
Otu0385		Proteobacteria	Gammaproteobacteria	Pseudomonadales	Moraxellaceae	Moraxella				1
Otu0386		Actinobacteria	Actinobacteria	Actinomycetales	Microbacteriaceae	Leucobacter		Environmental		2
Otu0387		Bacteroidetes	Sphingobacteria	Sphingobacteriales	Cytophagaceae	Pontibacter		Environmental (soil)		2
Otu0388		Proteobacteria	Gammaproteobacteria	Aeromonadales	Succinivibrionaceae	Ruminobacter		Gut		1
Otu0389		Firmicutes	Bacilli	Bacillales	Paenibacillaceae-1	Paenibacillus		Environmental; reported opportunistic pathogen		1
Otu0390		Proteobacteria	Gammaproteobacteria	Xanthomonadales	Xanthomonadaceae	Arenimonas		Environmental (soil)		1
Otu0391		Actinobacteria	Actinobacteria	Actinomycetales	Micrococcaceae	unclassified				3
Otu0392		Proteobacteria	Betaproteobacteria	Rhodocyclales	Rhodocyclaceae	Dechloromonas		Environmental		3
Otu0393		Firmicutes	Bacilli	Bacillales	Planococcaceae	unclassified				2
Otu0394		Bacteroidetes	Flavobacteria	Flavobacteriales	Flavobacteriaceae	Flavobacterium				3
Otu0395		Proteobacteria	Alphaproteobacteria	Sphingomonadales	Erythrobacteraceae	unclassified				3
Otu0396		Fusobacteria	Fusobacteria	Fusobacteriales	Leptotrichiaceae	Leptotrichia				1
Otu0397		Bacteroidetes	Sphingobacteria	Sphingobacteriales	Cyclobacteriaceae	Algoriphagus		Environmental (aquatic)		3
Otu0399		Proteobacteria	Gammaproteobacteria	Pasteurellales	Pasteurellaceae	Haemophilus				2
Otu0400		Bacteroidetes	Flavobacteria	Flavobacteriales	Flavobacteriaceae	Salegentibacter		Environmental (aquatic)		1
Otu0401		Firmicutes	Bacilli	Lactobacillales	Streptococcaceae	Lactococcus				3
Otu0403		Proteobacteria	Gammaproteobacteria	Pseudomonadales	Moraxellaceae	Moraxella				3
Otu0404		Bacteroidetes	Flavobacteria	Flavobacteriales	Flavobacteriaceae	Flavobacterium				2
Otu0405		Actinobacteria	Actinobacteria	Actinomycetales	unclassified	unclassified				1
Otu0406		Bacteroidetes	Bacteroidia	Bacteroidales	Porphyromonadaceae	Porphyromonas				2
Otu0407		Proteobacteria	Betaproteobacteria	Neisseriales	Neisseriaceae	unclassified				1
Otu0408		Bacteroidetes	Sphingobacteria	Sphingobacteriales	Sphingobacteriaceae	Sphingobacterium		Environmental; reported opportunistic pathogen		3
Otu0410		Deinococcus-Thermus	Deinococci	Deinococcales	Deinococcaceae	Deinococcus		Environmental		1
Otu0411		Bacteroidetes	Sphingobacteria	Sphingobacteriales	Chitinophagaceae	unclassified				1
Otu0412		Proteobacteria	Gammaproteobacteria	Pseudomonadales	unclassified	unclassified				1
Otu0413		Bacteroidetes	Flavobacteria	Flavobacteriales	Flavobacteriaceae	Flavobacterium				2
Otu0414		Bacteroidetes	Bacteroidia	Bacteroidales	Prevotellaceae	unclassified				3
Otu0415		Firmicutes	Clostridia	Clostridiales	Lachnospiraceae	Clostridium-XlVb		Gut		2
Otu0416		Proteobacteria	Gammaproteobacteria	Pseudomonadales	Moraxellaceae	Moraxella				2
Otu0418		Actinobacteria	Actinobacteria	Actinomycetales	Pseudonocardiaceae	unclassified				1
Otu0419		Actinobacteria	Actinobacteria	Actinomycetales	unclassified	unclassified				3
Otu0420		Proteobacteria	Gammaproteobacteria	Pseudomonadales	Moraxellaceae	Perlucidibaca		Environmental (aquatic)		2
Otu0421		Firmicutes	Bacilli	Lactobacillales	unclassified	unclassified				2
Otu0422		Bacteroidetes	Flavobacteria	Flavobacteriales	Flavobacteriaceae	Flavobacterium				1
Otu0423		Bacteroidetes	Flavobacteria	Flavobacteriales	Flavobacteriaceae	Flavobacterium				2
Otu0424		Firmicutes	Bacilli	Bacillales	Paenibacillaceae-1	Paenibacillus		Environmental; reported opportunistic pathogen		1
Otu0425		Actinobacteria	Actinobacteria	Actinomycetales	Micrococcaceae	Nesterenkonia		Environmental (aquatic)		3
Otu0426		Firmicutes	Clostridia	Clostridiales	Lachnospiraceae	unclassified				1
Otu0427		Bacteroidetes	Flavobacteria	Flavobacteriales	Flavobacteriaceae	Chryseobacterium		Environmental; reported opportunistic pathogen		2
Otu0428		Bacteroidetes	Flavobacteria	Flavobacteriales	Flavobacteriaceae	Flavobacterium				3
Otu0429		Firmicutes	Bacilli	Bacillales	Bacillaceae-2	Geomicrobium		Environmental (soil)		1
Otu0430		Proteobacteria	Deltaproteobacteria	Desulfovibrionales	Desulfovibrionaceae	Desulfovibrio		Gut/environment		1
Otu0431		Firmicutes	Clostridia	Clostridiales	Ruminococcaceae	unclassified				2
Otu0432		Firmicutes	Negativicutes	Selenomonadales	Veillonellaceae	Selenomonas		Gut		3
Otu0433		Proteobacteria	Betaproteobacteria	Neisseriales	Neisseriaceae	Vogesella		Environmental (soil)		2
Otu0435		Bacteroidetes	Bacteroidia	Bacteroidales	Prevotellaceae	Prevotella				2
Otu0436		Proteobacteria	Alphaproteobacteria	Caulobacterales	Caulobacteraceae	Phenylobacterium		Environmental		2
Otu0437		Proteobacteria	Alphaproteobacteria	Rhodobacterales	Rhodobacteraceae	unclassified				1
Otu0439		Firmicutes	Clostridia	unclassified	unclassified	unclassified				1
Otu0440		Bacteroidetes	Sphingobacteria	Sphingobacteriales	Chitinophagaceae	unclassified				2
Otu0441		Firmicutes	Clostridia	Clostridiales	Lachnospiraceae	Dorea		Gut		2
Otu0442		Actinobacteria	Actinobacteria	Solirubrobacterales	Conexibacteraceae	Conexibacter		Environmental (soil)		1
Otu0443		Actinobacteria	Actinobacteria	Actinomycetales	Corynebacteriaceae	Turicella				1
Otu0444		Firmicutes	Bacilli	Lactobacillales	Streptococcaceae	Streptococcus				2
Otu0445		Bacteroidetes	Sphingobacteria	Sphingobacteriales	Chitinophagaceae	Terrimonas		Environmental		1
Otu0446		Firmicutes	Clostridia	Clostridiales	unclassified	unclassified				1
Otu0447		Proteobacteria	unclassified	unclassified	unclassified	unclassified				1
Otu0448		Firmicutes	Bacilli	Lactobacillales	Streptococcaceae	Streptococcus				1
Otu0449		Bacteroidetes	Bacteroidia	Bacteroidales	Porphyromonadaceae	Petrimonas		Environmental		1
Otu0450		Proteobacteria	Alphaproteobacteria	Sphingomonadales	Sphingomonadaceae	Novosphingobium		Environmental (soil)		1
Otu0451		Firmicutes	Bacilli	Bacillales	Bacillaceae-2	Marinococcus		Environmental (soil)		1
Otu0452		Proteobacteria	Gammaproteobacteria	Pseudomonadales	Moraxellaceae	Alkanindiges		Environmental (sludge)		1
Otu0453		Firmicutes	Clostridia	Clostridiales	Ruminococcaceae	Ruminococcus		Gut		2
Otu0454		Firmicutes	Bacilli	Lactobacillales	Streptococcaceae	Lactococcus				2
Otu0455		Actinobacteria	Actinobacteria	Actinomycetales	Propionibacteriaceae	unclassified				1
Otu0457		Actinobacteria	Actinobacteria	Solirubrobacterales	unclassified	unclassified				2
Otu0458		Actinobacteria	Actinobacteria	Actinomycetales	unclassified	unclassified				2
Otu0459		Bacteroidetes	Sphingobacteria	Sphingobacteriales	Sphingobacteriaceae	Mucilaginibacter		Environmental (soil)		1
Otu0460		Proteobacteria	Deltaproteobacteria	Myxococcales	unclassified	unclassified				2
Otu0461		Proteobacteria	Alphaproteobacteria	Rhizobiales	Aurantimonadaceae	Aurantimonas		Environmental		1
Otu0462		Proteobacteria	Deltaproteobacteria	Myxococcales	Polyangiaceae	Byssovorax		Environmental (soil)		2
Otu0463		Actinobacteria	Actinobacteria	Actinomycetales	Micromonosporaceae	unclassified				2
Otu0464		Bacteroidetes	Flavobacteria	Flavobacteriales	Flavobacteriaceae	unclassified				2
Otu0466		Firmicutes	Clostridia	Clostridiales	Lachnospiraceae	Coprococcus		Gut		2
Otu0467		Firmicutes	Clostridia	Clostridiales	Clostridiales-Incertae-Sedis-XIII	unclassified				2
Otu0468		Bacteroidetes	Bacteroidia	Bacteroidales	Porphyromonadaceae	Butyricimonas		Gut		2
Otu0469		Firmicutes	Clostridia	Clostridiales	unclassified	unclassified				2
Otu0470		Actinobacteria	Actinobacteria	Solirubrobacterales	Solirubrobacteraceae	Solirubrobacter		Environmental (soil)		2
Otu0471		Proteobacteria	Betaproteobacteria	Burkholderiales	Comamonadaceae	unclassified				2
Otu0472		Actinobacteria	Actinobacteria	Actinomycetales	Microbacteriaceae	unclassified				2
Otu0473		Firmicutes	Bacilli	Bacillales	unclassified	unclassified				2
Otu0474		Firmicutes	Bacilli	Lactobacillales	Streptococcaceae	Streptococcus				2
Otu0475		Proteobacteria	Gammaproteobacteria	Pseudomonadales	Moraxellaceae	Moraxella				2
Otu0476		Firmicutes	Clostridia	Clostridiales	Clostridiaceae-1	Clostridium-sensu-stricto		Gut		2
Otu0477		Firmicutes	Clostridia	Clostridiales	Lachnospiraceae	Lachnospiracea-incertae-sedis				2
Otu0478		Proteobacteria	Alphaproteobacteria	Sphingomonadales	Erythrobacteraceae	unclassified				2
Otu0479		Firmicutes	Clostridia	Clostridiales	unclassified	unclassified				1
Otu0480		Deinococcus-Thermus	Deinococci	Deinococcales	Deinococcaceae	Deinococcus		Environmental		2
Otu0481		Proteobacteria	unclassified	unclassified	unclassified	unclassified				1
Otu0482		Actinobacteria	Actinobacteria	Actinomycetales	Tsukamurellaceae	Tsukamurella				2
Otu0483		Bacteroidetes	Bacteroidia	Bacteroidales	Prevotellaceae	Prevotella				1
Otu0484		Bacteroidetes	Sphingobacteria	Sphingobacteriales	Cytophagaceae	Hymenobacter		Environmental		1
Otu0485		Proteobacteria	Gammaproteobacteria	Pseudomonadales	Moraxellaceae	Moraxella				1
Otu0486		Proteobacteria	Alphaproteobacteria	Rhodobacterales	Rhodobacteraceae	unclassified				2
Otu0488		Actinobacteria	Actinobacteria	unclassified	unclassified	unclassified				2
Otu0489		Proteobacteria	Betaproteobacteria	Burkholderiales	unclassified	unclassified				2
Otu0490		Actinobacteria	Actinobacteria	Actinomycetales	Pseudonocardiaceae	Amycolatopsis				2
Otu0491		Bacteroidetes	Bacteroidia	Bacteroidales	Prevotellaceae	Prevotella				2
Otu0492		Firmicutes	Clostridia	Clostridiales	Ruminococcaceae	unclassified				1
Otu0493		Proteobacteria	Gammaproteobacteria	Xanthomonadales	Xanthomonadaceae	Lysobacter		Environmental (soil)		2
Otu0495		Proteobacteria	Alphaproteobacteria	Rhizobiales	Hyphomicrobiaceae	Devosia		Environmental (soil)		2
Otu0496		Actinobacteria	Actinobacteria	Actinomycetales	Nocardioidaceae	Nocardioides		Environmental		1
Otu0497		Firmicutes	Bacilli	Bacillales	Bacillales-Incertae-Sedis-XI	Gemella				1
Otu0498		Firmicutes	Clostridia	Clostridiales	unclassified	unclassified				2
Otu0500		Proteobacteria	Betaproteobacteria	Rhodocyclales	Rhodocyclaceae	Georgfuchsia		Environmental (aquatic)		2
Otu0501		Proteobacteria	Gammaproteobacteria	unclassified	unclassified	unclassified				1
Otu0502		Bacteroidetes	Flavobacteria	Flavobacteriales	Flavobacteriaceae	Flavobacterium				2
Otu0503		Actinobacteria	Actinobacteria	Acidimicrobiales	Iamiaceae	Iamia		Non-human associated (sea cucumber)		1
Otu0505		Proteobacteria	Alphaproteobacteria	Sphingomonadales	Sphingomonadaceae	unclassified				2
Otu0506		Firmicutes	Bacilli	Bacillales	Staphylococcaceae	unclassified				1
Otu0507		Firmicutes	Clostridia	Clostridiales	Lachnospiraceae	Coprococcus		Gut		1
Otu0508		Proteobacteria	Gammaproteobacteria	unclassified	unclassified	unclassified				2
Otu0510		Bacteroidetes	Bacteroidia	Bacteroidales	Prevotellaceae	unclassified				2
Otu0511		Bacteroidetes	Flavobacteria	Flavobacteriales	Flavobacteriaceae	Flavobacterium				2
Otu0512		Firmicutes	Bacilli	Lactobacillales	Carnobacteriaceae	Trichococcus		Environmental (sludge)		1
Otu0513		Firmicutes	unclassified	unclassified	unclassified	unclassified				2
Otu0514		Proteobacteria	Gammaproteobacteria	Pasteurellales	Pasteurellaceae	unclassified				1
Otu0515		Actinobacteria	Actinobacteria	Actinomycetales	Nocardioidaceae	unclassified				1
Otu0516		Proteobacteria	unclassified	unclassified	unclassified	unclassified				1
Otu0517		Firmicutes	Negativicutes	Selenomonadales	Veillonellaceae	Negativicoccus				2
Otu0518		Firmicutes	Clostridia	Clostridiales	Ruminococcaceae	unclassified				2
Otu0519		Proteobacteria	Betaproteobacteria	Burkholderiales	Oxalobacteraceae	unclassified				1
Otu0520		Proteobacteria	Gammaproteobacteria	Pseudomonadales	Moraxellaceae	Moraxella				1
Otu0521		Firmicutes	Bacilli	Bacillales	unclassified	unclassified				1
Otu0523		Proteobacteria	Alphaproteobacteria	Rhodospirillales	Acetobacteraceae	Roseomonas		Environmental; reported opportunistic pathogen		2
Otu0524		Actinobacteria	Actinobacteria	Actinomycetales	Microbacteriaceae	Agromyces		Environmental (soil)		2
Otu0525		Proteobacteria	Alphaproteobacteria	Sphingomonadales	Sphingomonadaceae	unclassified				1
Otu0526		Proteobacteria	Gammaproteobacteria	unclassified	unclassified	unclassified				2
Otu0527		Firmicutes	Clostridia	Clostridiales	Ruminococcaceae	unclassified				2
Otu0529		Firmicutes	Erysipelotrichia	Erysipelotrichales	Erysipelotrichaceae	Turicibacter		Gut		1
Otu0530		Proteobacteria	Alphaproteobacteria	unclassified	unclassified	unclassified				1
Otu0531		Proteobacteria	Gammaproteobacteria	Pseudomonadales	Moraxellaceae	Moraxella				1
Otu0532		Bacteroidetes	Sphingobacteria	Sphingobacteriales	Chitinophagaceae	unclassified				2
Otu0533		Bacteroidetes	Bacteroidia	Bacteroidales	Prevotellaceae	Prevotella				2
Otu0535		Proteobacteria	Alphaproteobacteria	unclassified	unclassified	unclassified				2
Otu0536		Proteobacteria	Alphaproteobacteria	Rhizobiales	Hyphomicrobiaceae	unclassified				1
Otu0537		Proteobacteria	Betaproteobacteria	Burkholderiales	Burkholderiaceae	Chitinimonas		Environmental (aquatic)		2
Otu0539		Proteobacteria	Betaproteobacteria	Methylophilales	Methylophilaceae	unclassified				1
Otu0542		Proteobacteria	Alphaproteobacteria	Rhizobiales	Xanthobacteraceae	unclassified				2
Otu0543		Proteobacteria	Alphaproteobacteria	unclassified	unclassified	unclassified				1
Otu0544		Bacteroidetes	Flavobacteria	Flavobacteriales	Flavobacteriaceae	Flavobacterium				2
Otu0545		Proteobacteria	Alphaproteobacteria	Rhizobiales	unclassified	unclassified				1
Otu0546		Proteobacteria	Alphaproteobacteria	Rhodobacterales	Rhodobacteraceae	Rhodobacter		Environmental		2
Otu0548		Firmicutes	Clostridia	Clostridiales	Lachnospiraceae	Blautia		Gut		1
Otu0549		Bacteroidetes	Sphingobacteria	Sphingobacteriales	Sphingobacteriaceae	unclassified				1
Otu0550		Proteobacteria	Alphaproteobacteria	Rhizobiales	unclassified	unclassified				2
Otu0551		Acidobacteria	Acidobacteria-Gp25	Acidobacteria-Gp25-order-incertae-sedis	Acidobacteria-Gp25-family-incertae-sedis	Gp25		Environmental (soil)		1
Otu0552		Proteobacteria	Betaproteobacteria	Rhodocyclales	Rhodocyclaceae	Zoogloea		Environmental (aquatic)		2
Otu0553		Bacteroidetes	Flavobacteria	Flavobacteriales	Flavobacteriaceae	Myroides		Environmental; reported opportunistic pathogen		1
Otu0556		Actinobacteria	Actinobacteria	Acidimicrobiales	unclassified	unclassified				1
Otu0557		Actinobacteria	Actinobacteria	Actinomycetales	unclassified	unclassified				2
Otu0558		Bacteroidetes	Sphingobacteria	Sphingobacteriales	Flammeovirgaceae	unclassified				1
Otu0559		Actinobacteria	Actinobacteria	Actinomycetales	unclassified	unclassified				2
Otu0562		Proteobacteria	Alphaproteobacteria	Rhizobiales	Methylobacteriaceae	Microvirga		Environmental		1
Otu0563		Proteobacteria	Alphaproteobacteria	Rhodobacterales	Rhodobacteraceae	unclassified				1
Otu0564		Proteobacteria	Gammaproteobacteria	unclassified	unclassified	unclassified				2
Otu0565		Firmicutes	Bacilli	Lactobacillales	Aerococcaceae	Facklamia				1
Otu0566		Proteobacteria	Alphaproteobacteria	Rhodospirillales	Acetobacteraceae	Roseomonas		Environmental; reported opportunistic pathogen		2
Otu0567		Proteobacteria	Gammaproteobacteria	Oceanospirillales	Halomonadaceae	Cobetia		Environmental (aquatic)		2
Otu0568		Firmicutes	Clostridia	Clostridiales	Lachnospiraceae	unclassified				2
Otu0570		Bacteroidetes	Bacteroidia	Bacteroidales	Rikenellaceae	Alistipes		Gut		2
Otu0571		Firmicutes	Clostridia	Clostridiales	Ruminococcaceae	unclassified				2
Otu0572		Proteobacteria	Alphaproteobacteria	Rhizobiales	unclassified	unclassified				2
Otu0573		Proteobacteria	Gammaproteobacteria	Gammaproteobacteria-order-incertae-sedis	Gammaproteobacteria-family-incertae-sedis	Marinicella		Environmental (aquatic)		1
Otu0574		Proteobacteria	Gammaproteobacteria	unclassified	unclassified	unclassified				2
Otu0575		Bacteroidetes	unclassified	unclassified	unclassified	unclassified				2
Otu0576		OD1	OD1-class-incertae-sedis	OD1-order-incertae-sedis	OD1-family-incertae-sedis	OD1-genus-incertae-sedis		Environmental		1
Otu0577		Actinobacteria	Actinobacteria	Acidimicrobiales	Acidimicrobiaceae	Ilumatobacter		Environmental (aquatic)		1
Otu0578		Firmicutes	Clostridia	Clostridiales	Clostridiaceae-1	Clostridium-sensu-stricto		Gut		2
Otu0579		Tenericutes	Mollicutes	Mycoplasmatales	Mycoplasmataceae	Mycoplasma				2
Otu0580		Actinobacteria	Actinobacteria	Actinomycetales	Corynebacteriaceae	Corynebacterium				2
Otu0581		Bacteroidetes	unclassified	unclassified	unclassified	unclassified				1
Otu0582		Firmicutes	Clostridia	Clostridiales	Lachnospiraceae	Coprococcus		Gut		2
Otu0583		Actinobacteria	Actinobacteria	Actinomycetales	Intrasporangiaceae	Terrabacter		Environmental		2
Otu0584		Bacteroidetes	Bacteroidia	Bacteroidales	Bacteroidaceae	Bacteroides		Gut		2
Otu0585		Bacteroidetes	Flavobacteria	Flavobacteriales	Flavobacteriaceae	Flavobacterium				2
Otu0586		Firmicutes	Clostridia	Clostridiales	Clostridiales-Incertae-Sedis-XI	Helcococcus				1
Otu0587		Acidobacteria	Acidobacteria-Gp4	Acidobacteria-Gp4-order-incertae-sedis	Acidobacteria-Gp4-family-incertae-sedis	Gp4		Environmental (soil)		1
Otu0588		Proteobacteria	Alphaproteobacteria	Sphingomonadales	Erythrobacteraceae	unclassified				1
Otu0589		Firmicutes	Bacilli	Lactobacillales	Streptococcaceae	Streptococcus				2
Otu0590		Bacteroidetes	Sphingobacteria	Sphingobacteriales	Sphingobacteriaceae	Sphingobacterium		Environmental; reported opportunistic pathogen		2
Otu0591		Bacteroidetes	Sphingobacteria	Sphingobacteriales	Chitinophagaceae	unclassified				1
Otu0592		Proteobacteria	Alphaproteobacteria	Rhizobiales	Hyphomicrobiaceae	unclassified				2
Otu0593		Actinobacteria	Actinobacteria	Actinomycetales	Nocardioidaceae	Nocardioides		Environmental		2
Otu0595		Firmicutes	Negativicutes	Selenomonadales	Acidaminococcaceae	unclassified				2
Otu0596		Actinobacteria	Actinobacteria	Actinomycetales	Nocardioidaceae	Nocardioides		Environmental		2
Otu0597		Fusobacteria	Fusobacteria	Fusobacteriales	Leptotrichiaceae	Leptotrichia				2
Otu0598		Bacteroidetes	Flavobacteria	Flavobacteriales	Flavobacteriaceae	Tamlana		Environmental (aquatic)		2
Otu0599		Proteobacteria	Betaproteobacteria	Neisseriales	Neisseriaceae	Vitreoscilla				2
Otu0600		Firmicutes	Bacilli	Lactobacillales	Leuconostocaceae	Leuconostoc		Environmental; reported opportunistic pathogen		2
Otu0601		Actinobacteria	Actinobacteria	Actinomycetales	Propionibacteriaceae	Microlunatus		Environmental (sludge)		2
Otu0602		Bacteroidetes	Flavobacteria	Flavobacteriales	Flavobacteriaceae	unclassified				2
Otu0603		Acidobacteria	Acidobacteria-Gp1	Acidobacteria-Gp1-order-incertae-sedis	Acidobacteria-Gp1-family-incertae-sedis	Gp1		Environmental (soil)		1
Otu0605		Firmicutes	Clostridia	Clostridiales	Lachnospiraceae	unclassified				2
Otu0606		Proteobacteria	Alphaproteobacteria	Caulobacterales	Caulobacteraceae	unclassified				1
Otu0607		Proteobacteria	Gammaproteobacteria	Pseudomonadales	Moraxellaceae	Enhydrobacter		Environmental		1
Otu0608		Actinobacteria	Actinobacteria	unclassified	unclassified	unclassified				1
Otu0609		Actinobacteria	Actinobacteria	Actinomycetales	Propionibacteriaceae	Microlunatus		Environmental (sludge)		2
Otu0610		Firmicutes	Bacilli	Lactobacillales	Carnobacteriaceae	Dolosigranulum				2
Otu0611		Proteobacteria	Alphaproteobacteria	Rhizobiales	unclassified	unclassified				2
Otu0612		Proteobacteria	Alphaproteobacteria	Rhizobiales	Phyllobacteriaceae	unclassified				2
Otu0613		Proteobacteria	Alphaproteobacteria	Rhodospirillales	Rhodospirillaceae	Novispirillum		Environmental		2
Otu0615		Proteobacteria	Betaproteobacteria	Burkholderiales	unclassified	unclassified				1
Otu0616		Firmicutes	Clostridia	Clostridiales	unclassified	unclassified				2
Otu0617		Proteobacteria	Gammaproteobacteria	Pseudomonadales	Moraxellaceae	Moraxella				1
Otu0618		Proteobacteria	Alphaproteobacteria	Rhizobiales	Aurantimonadaceae	Aurantimonas		Environmental		2
Otu0619		Bacteroidetes	Flavobacteria	Flavobacteriales	Flavobacteriaceae	Flavobacterium				1
Otu0620		Proteobacteria	Alphaproteobacteria	Rhodospirillales	Rhodospirillaceae	Rhodocista		Environmental (aquatic)		1
Otu0621		Actinobacteria	Actinobacteria	Actinomycetales	unclassified	unclassified				2
Otu0622		Bacteroidetes	Sphingobacteria	Sphingobacteriales	Sphingobacteriaceae	Sphingobacterium		Environmental; reported opportunistic pathogen		1
Otu0623		Firmicutes	Clostridia	Clostridiales	Ruminococcaceae	Subdoligranulum		Gut		1
Otu0624		Proteobacteria	Gammaproteobacteria	Xanthomonadales	Xanthomonadaceae	unclassified				1
Otu0625		Actinobacteria	Actinobacteria	unclassified	unclassified	unclassified				1
Otu0627		Acidobacteria	Acidobacteria-Gp10	Acidobacteria-Gp10-order-incertae-sedis	Acidobacteria-Gp10-family-incertae-sedis	Gp10		Environmental (soil)		1
Otu0628		Firmicutes	unclassified	unclassified	unclassified	unclassified				1
Otu0631		Firmicutes	Negativicutes	Selenomonadales	Veillonellaceae	Veillonella				1
Otu0632		Bacteroidetes	Flavobacteria	Flavobacteriales	Flavobacteriaceae	Chryseobacterium		Environmental; reported opportunistic pathogen		1
Otu0633		Proteobacteria	Gammaproteobacteria	Enterobacteriales	Enterobacteriaceae	unclassified				1
Otu0634		Firmicutes	Bacilli	Bacillales	Paenibacillaceae-1	Cohnella		Environmental (soil)		1
Otu0635		Bacteroidetes	Flavobacteria	Flavobacteriales	Cryomorphaceae	unclassified				1
Otu0637		Bacteroidetes	Flavobacteria	Flavobacteriales	Flavobacteriaceae	unclassified				1
Otu0638		Firmicutes	Bacilli	Lactobacillales	Enterococcaceae	Enterococcus		Gut		1
Otu0639		Firmicutes	Bacilli	Lactobacillales	Streptococcaceae	Streptococcus				1
Otu0640		Firmicutes	Clostridia	Clostridiales	Clostridiales-Incertae-Sedis-XI	Peptoniphilus				1
Otu0641		Firmicutes	Erysipelotrichia	Erysipelotrichales	Erysipelotrichaceae	Coprobacillus		Gut		1
Otu0642		Bacteroidetes	Flavobacteria	Flavobacteriales	Flavobacteriaceae	unclassified				1
Otu0643		Actinobacteria	Actinobacteria	Actinomycetales	Corynebacteriaceae	Corynebacterium				1
Otu0644		Bacteroidetes	Flavobacteria	Flavobacteriales	Flavobacteriaceae	unclassified				1
Otu0645		Actinobacteria	Actinobacteria	Acidimicrobiales	unclassified	unclassified				1
Otu0646		Firmicutes	Bacilli	Bacillales	Bacillaceae-2	Salimicrobium		Environmental (aquatic)		1
Otu0649		Proteobacteria	unclassified	unclassified	unclassified	unclassified				1
Otu0650		Proteobacteria	Alphaproteobacteria	unclassified	unclassified	unclassified				1
Otu0651		Proteobacteria	Gammaproteobacteria	Oceanospirillales	Halomonadaceae	Zymobacter		Environmental		1
Otu0652		Actinobacteria	Actinobacteria	Actinomycetales	Propionibacteriaceae	Microlunatus		Environmental (sludge)		1
Otu0653		Bacteroidetes	Flavobacteria	Flavobacteriales	Flavobacteriaceae	unclassified				1
Otu0654		Firmicutes	Clostridia	Clostridiales	unclassified	unclassified				1
Otu0656		Proteobacteria	unclassified	unclassified	unclassified	unclassified				1
Otu0657		Actinobacteria	Actinobacteria	Actinomycetales	Intrasporangiaceae	unclassified				1
Otu0658		Bacteroidetes	unclassified	unclassified	unclassified	unclassified				1
Otu0663		Proteobacteria	Alphaproteobacteria	Rhizobiales	Phyllobacteriaceae	unclassified				1
Otu0665		Proteobacteria	Alphaproteobacteria	Rhodospirillales	Acetobacteraceae	Acetobacter		Environmental, food		1
Otu0668		Proteobacteria	Alphaproteobacteria	Rhizobiales	unclassified	unclassified				1
Otu0669		Firmicutes	Clostridia	Clostridiales	Ruminococcaceae	Ruminococcus		Gut		1
Otu0672		Firmicutes	Clostridia	Clostridiales	unclassified	unclassified				1
Otu0675		Bacteroidetes	Sphingobacteria	Sphingobacteriales	Cytophagaceae	Cytophaga		Non-human associated (fish)		1
Otu0678		Proteobacteria	Gammaproteobacteria	Xanthomonadales	Xanthomonadaceae	unclassified				1
Otu0680		Proteobacteria	Gammaproteobacteria	Pasteurellales	Pasteurellaceae	unclassified				1
Otu0681		Proteobacteria	Gammaproteobacteria	Oceanospirillales	Halomonadaceae	Salinicola		Environmental (aquatic)		1
Otu0682		Bacteroidetes	Flavobacteria	Flavobacteriales	Flavobacteriaceae	Flavobacterium				1
Otu0683		Firmicutes	Clostridia	Clostridiales	Clostridiaceae-1	Sarcina		Gut		1
Otu0684		Proteobacteria	Gammaproteobacteria	Pasteurellales	Pasteurellaceae	Haemophilus				1
Otu0685		Acidobacteria	Acidobacteria-Gp4	Acidobacteria-Gp4-order-incertae-sedis	Acidobacteria-Gp4-family-incertae-sedis	Gp4		Environmental (soil)		1
Otu0686		Firmicutes	Negativicutes	Selenomonadales	Veillonellaceae	Megamonas		Gut		1
Otu0687		Bacteroidetes	Flavobacteria	Flavobacteriales	Cryomorphaceae	Fluviicola		Environmental (aquatic)		1
Otu0688		Actinobacteria	Actinobacteria	Actinomycetales	Intrasporangiaceae	unclassified				1
Otu0689		Acidobacteria	Acidobacteria-Gp4	Acidobacteria-Gp4-order-incertae-sedis	Acidobacteria-Gp4-family-incertae-sedis	Gp4		Environmental (soil)		1
Otu0691		Proteobacteria	Gammaproteobacteria	unclassified	unclassified	unclassified				1
Otu0692		Acidobacteria	Acidobacteria-Gp3	unclassified	unclassified	unclassified				1
Otu0694		Firmicutes	Clostridia	Clostridiales	Ruminococcaceae	unclassified				1
Otu0696		Proteobacteria	Gammaproteobacteria	Pseudomonadales	Moraxellaceae	Moraxella				1
Otu0697		Firmicutes	unclassified	unclassified	unclassified	unclassified				1
Otu0698		Firmicutes	Clostridia	Clostridiales	Lachnospiraceae	unclassified				1
Otu0699		Firmicutes	Clostridia	Clostridiales	Lachnospiraceae	unclassified				1
Otu0701		Proteobacteria	Betaproteobacteria	Burkholderiales	Oxalobacteraceae	unclassified				1
Otu0703		Bacteroidetes	Bacteroidia	Bacteroidales	Prevotellaceae	Prevotella				1
Otu0704		Proteobacteria	Gammaproteobacteria	Xanthomonadales	Xanthomonadaceae	Lysobacter		Environmental (soil)		1
Otu0705		Proteobacteria	Betaproteobacteria	unclassified	unclassified	unclassified				1
Otu0708		Bacteroidetes	Flavobacteria	Flavobacteriales	Flavobacteriaceae	unclassified				1
Otu0710		Proteobacteria	Deltaproteobacteria	Myxococcales	unclassified	unclassified				1
Otu0711		Proteobacteria	Alphaproteobacteria	Rickettsiales	Rickettsiaceae	Rickettsia				1
Otu0713		Proteobacteria	Deltaproteobacteria	Myxococcales	unclassified	unclassified				1
Otu0714		Bacteroidetes	Sphingobacteria	Sphingobacteriales	Cytophagaceae	Spirosoma		Environmental		1
Otu0716		Actinobacteria	Actinobacteria	Actinomycetales	Corynebacteriaceae	Corynebacterium				1
Otu0717		Firmicutes	Clostridia	Clostridiales	Lachnospiraceae	Howardella				1
Otu0718		Deinococcus-Thermus	Deinococci	Deinococcales	Deinococcaceae	Deinococcus		Environmental		1
Otu0719		Bacteroidetes	Flavobacteria	Flavobacteriales	Flavobacteriaceae	unclassified				1
Otu0720		Firmicutes	unclassified	unclassified	unclassified	unclassified				1
Otu0721		Proteobacteria	Alphaproteobacteria	Caulobacterales	Caulobacteraceae	Brevundimonas		Environmental; reported opportunistic pathogen		1
Otu0722		Proteobacteria	Deltaproteobacteria	Myxococcales	Cystobacteraceae	unclassified				1
Otu0724		Firmicutes	Bacilli	Lactobacillales	Enterococcaceae	Vagococcus		Environmental and non human hosts		1
Otu0725		Bacteroidetes	Sphingobacteria	Sphingobacteriales	unclassified	unclassified				1
Otu0726		Actinobacteria	Actinobacteria	Actinomycetales	Dietziaceae	Dietzia		Environmental (soil)		1
Otu0727		Bacteroidetes	Flavobacteria	Flavobacteriales	Flavobacteriaceae	unclassified				1
Otu0728		Bacteroidetes	Flavobacteria	Flavobacteriales	Flavobacteriaceae	unclassified				1
Otu0730		Proteobacteria	Gammaproteobacteria	Pseudomonadales	Moraxellaceae	Moraxella				1
Otu0731		Proteobacteria	Alphaproteobacteria	unclassified	unclassified	unclassified				1
Otu0732		Bacteroidetes	unclassified	unclassified	unclassified	unclassified				1
Otu0734		Proteobacteria	Alphaproteobacteria	Rhodobacterales	Rhodobacteraceae	Rhodobacter		Environmental		1
Otu0735		Bacteroidetes	unclassified	unclassified	unclassified	unclassified				1
Otu0736		Firmicutes	Bacilli	Lactobacillales	Streptococcaceae	Streptococcus				1
Otu0737		Proteobacteria	Alphaproteobacteria	Rhodospirillales	Rhodospirillaceae	Azospirillum		Environmental (soil)		1
Otu0738		Actinobacteria	Actinobacteria	Actinomycetales	Propionibacteriaceae	Propionibacterium				1
Otu0739		Bacteroidetes	Flavobacteria	Flavobacteriales	Flavobacteriaceae	unclassified				1
Otu0740		Proteobacteria	unclassified	unclassified	unclassified	unclassified				1
Otu0742		Firmicutes	Bacilli	Lactobacillales	Carnobacteriaceae	Desemzia		Non-human associated (insect)		1
Otu0744		Bacteroidetes	Bacteroidia	Bacteroidales	Prevotellaceae	Prevotella				1
Otu0746		Bacteroidetes	Bacteroidia	Bacteroidales	Prevotellaceae	Prevotella				1
Otu0747		Bacteroidetes	Bacteroidia	Bacteroidales	Porphyromonadaceae	Tannerella				1
Otu0748		Proteobacteria	Gammaproteobacteria	Pseudomonadales	Moraxellaceae	Moraxella				1
Otu0749		Firmicutes	Bacilli	Lactobacillales	Enterococcaceae	Enterococcus		Gut		1
Otu0750		Firmicutes	Bacilli	Lactobacillales	unclassified	unclassified				1
Otu0751		Actinobacteria	Actinobacteria	Actinomycetales	unclassified	unclassified				1
Otu0754		Bacteroidetes	Bacteroidia	Bacteroidales	Prevotellaceae	Prevotella				1
Otu0755		Bacteroidetes	unclassified	unclassified	unclassified	unclassified				1
Otu0756		Bacteroidetes	Sphingobacteria	Sphingobacteriales	Cytophagaceae	Cytophaga		Non-human associated (fish)		1
Otu0757		Actinobacteria	Actinobacteria	unclassified	unclassified	unclassified				1
Otu0758		Proteobacteria	Betaproteobacteria	Burkholderiales	Alcaligenaceae	Advenella				1
Otu0759		Bacteroidetes	Bacteroidia	Bacteroidales	Prevotellaceae	Prevotella				1
Otu0760		Firmicutes	Clostridia	Clostridiales	unclassified	unclassified				1
Otu0761		Firmicutes	Clostridia	Clostridiales	unclassified	unclassified				1
Otu0762		Bacteroidetes	unclassified	unclassified	unclassified	unclassified				1
Otu0763		Bacteroidetes	Sphingobacteria	Sphingobacteriales	Sphingobacteriaceae	Pedobacter		Environmental (soil)		1
Otu0767		Bacteroidetes	Flavobacteria	Flavobacteriales	Flavobacteriaceae	unclassified				1
Otu0768		Proteobacteria	Deltaproteobacteria	unclassified	unclassified	unclassified				1
Otu0770		Proteobacteria	Gammaproteobacteria	Xanthomonadales	Xanthomonadaceae	unclassified				1
Otu0771		Proteobacteria	Deltaproteobacteria	Bdellovibrionales	Bdellovibrionaceae	Vampirovibrio		Environmental (aquatic)		1
Otu0772		Proteobacteria	Gammaproteobacteria	Pseudomonadales	Moraxellaceae	Moraxella				1
Otu0773		Actinobacteria	Actinobacteria	Actinomycetales	Nocardiaceae	Rhodococcus		Environmental (soil)		1
Otu0775		Firmicutes	Clostridia	Clostridiales	Lachnospiraceae	Anaerostipes		Gut		1
Otu0776		Proteobacteria	Alphaproteobacteria	Rhodospirillales	Rhodospirillaceae	Magnetospirillum		Environmental (aquatic)		1
Otu0777		Proteobacteria	Gammaproteobacteria	unclassified	unclassified	unclassified				1
Otu0779		Bacteroidetes	Bacteroidia	Bacteroidales	Prevotellaceae	Prevotella				1
Otu0781		Firmicutes	Clostridia	Clostridiales	Clostridiales-Incertae-Sedis-XIII	Mogibacterium				1
Otu0782		Firmicutes	Clostridia	Clostridiales	Ruminococcaceae	Clostridium-IV		Gut		1
Otu0783		Proteobacteria	Gammaproteobacteria	Pseudomonadales	Moraxellaceae	Moraxella				1
Otu0785		Actinobacteria	Actinobacteria	Solirubrobacterales	unclassified	unclassified				1
Otu0786		Proteobacteria	Gammaproteobacteria	Pseudomonadales	Moraxellaceae	Moraxella				1
Otu0787		Proteobacteria	Gammaproteobacteria	Cardiobacteriales	Cardiobacteriaceae	Cardiobacterium				1
Otu0788		Firmicutes	Clostridia	Clostridiales	Clostridiales-Incertae-Sedis-XI	Helcococcus				1
Otu0791		Firmicutes	Clostridia	Clostridiales	Lachnospiraceae	Clostridium-XlVb		Gut		1
Otu0792		Proteobacteria	Alphaproteobacteria	Rhizobiales	unclassified	unclassified				1
Otu0793		Acidobacteria	Acidobacteria-Gp4	Acidobacteria-Gp4-order-incertae-sedis	Acidobacteria-Gp4-family-incertae-sedis	Gp4		Environmental (soil)		1
Otu0795		Bacteroidetes	unclassified	unclassified	unclassified	unclassified				1
Otu0796		Bacteroidetes	Bacteroidia	Bacteroidales	Prevotellaceae	Prevotella				1
Otu0798		Proteobacteria	Gammaproteobacteria	unclassified	unclassified	unclassified				1
Otu0799		Proteobacteria	Gammaproteobacteria	Xanthomonadales	Xanthomonadaceae	Silanimonas		Environmental (soil)		1
Otu0800		Proteobacteria	Deltaproteobacteria	Myxococcales	unclassified	unclassified				1
Otu0801		Acidobacteria	Acidobacteria-Gp4	Acidobacteria-Gp4-order-incertae-sedis	Acidobacteria-Gp4-family-incertae-sedis	Gp4		Environmental (soil)		1
Otu0802		Bacteroidetes	Sphingobacteria	Sphingobacteriales	Chitinophagaceae	unclassified				1
Otu0803		Proteobacteria	Betaproteobacteria	unclassified	unclassified	unclassified				1
Otu0804		Proteobacteria	Alphaproteobacteria	Rhodospirillales	Rhodospirillaceae	Telmatospirillum		Environmental		1
Otu0805		Proteobacteria	Gammaproteobacteria	Pseudomonadales	Moraxellaceae	unclassified				1
Otu0806		Bacteroidetes	Sphingobacteria	Sphingobacteriales	Saprospiraceae	Lewinella		Environmental (aquatic)		1
Otu0807		Proteobacteria	Gammaproteobacteria	Oceanospirillales	Oceanospirillaceae	unclassified				1
Otu0808		Proteobacteria	Alphaproteobacteria	Rhizobiales	Phyllobacteriaceae	unclassified				1
Otu0810		Proteobacteria	Gammaproteobacteria	Xanthomonadales	Xanthomonadaceae	Stenotrophomonas		Environmental; reported opportunistic pathogen		1
Otu0812		Firmicutes	Clostridia	Clostridiales	Ruminococcaceae	Clostridium-IV		Gut		1
Otu0813		Firmicutes	Bacilli	Bacillales	Paenibacillaceae-1	Paenibacillus		Environmental; reported opportunistic pathogen		1
Otu0814		Acidobacteria	Acidobacteria-Gp4	Acidobacteria-Gp4-order-incertae-sedis	Acidobacteria-Gp4-family-incertae-sedis	Gp4		Environmental (soil)		1
Otu0815		Proteobacteria	Gammaproteobacteria	Xanthomonadales	Xanthomonadaceae	unclassified				1
Otu0816		Proteobacteria	Gammaproteobacteria	Pasteurellales	Pasteurellaceae	unclassified				1
Otu0818		Bacteroidetes	Bacteroidia	Bacteroidales	Prevotellaceae	Prevotella				1
Otu0819		Bacteroidetes	Bacteroidia	Bacteroidales	unclassified	unclassified				1
Otu0820		Firmicutes	Clostridia	Clostridiales	unclassified	unclassified				1
Otu0821		Proteobacteria	Gammaproteobacteria	Pasteurellales	Pasteurellaceae	unclassified				1
Otu0822		Actinobacteria	Actinobacteria	Actinomycetales	Pseudonocardiaceae	unclassified				1
Otu0823		Bacteroidetes	Sphingobacteria	Sphingobacteriales	unclassified	unclassified				1
Otu0824		Bacteroidetes	Sphingobacteria	Sphingobacteriales	Cytophagaceae	Pontibacter		Environmental (soil)		1
Otu0827		Firmicutes	unclassified	unclassified	unclassified	unclassified				1
Otu0828		Proteobacteria	Betaproteobacteria	Burkholderiales	Comamonadaceae	unclassified				1
Otu0829		Proteobacteria	unclassified	unclassified	unclassified	unclassified				1
Otu0830		Firmicutes	Clostridia	Clostridiales	Clostridiaceae-1	Clostridium-sensu-stricto		Gut		1
Otu0831		Proteobacteria	Gammaproteobacteria	Xanthomonadales	Xanthomonadaceae	unclassified				1
Otu0833		Proteobacteria	Alphaproteobacteria	Rhizobiales	unclassified	unclassified				1
Otu0835		Actinobacteria	Actinobacteria	Actinomycetales	Pseudonocardiaceae	unclassified				1
Otu0836		Proteobacteria	Betaproteobacteria	Neisseriales	Neisseriaceae	Uruburuella		Non-human host (pig, tortoise)		1
Otu0837		Actinobacteria	Actinobacteria	Actinomycetales	unclassified	unclassified				1
Otu0838		Firmicutes	Bacilli	Lactobacillales	Streptococcaceae	Streptococcus				1
Otu0839		Actinobacteria	Actinobacteria	Actinomycetales	Pseudonocardiaceae	Saccharopolyspora		Environmental (soil)		1
Otu0840		Firmicutes	Bacilli	Lactobacillales	Streptococcaceae	Streptococcus				1
Otu0841		Firmicutes	Clostridia	Clostridiales	Eubacteriaceae	Eubacterium		Gut		1
Otu0842		Bacteroidetes	Flavobacteria	Flavobacteriales	Flavobacteriaceae	unclassified				1
Otu0843		Actinobacteria	Actinobacteria	Actinomycetales	Kineosporiaceae	Kineococcus		Environmental		1
Otu0844		Firmicutes	Bacilli	Bacillales	Sporolactobacillaceae	Sporolactobacillaceae-incertae-sedis				1
Otu0845		Actinobacteria	Actinobacteria	Actinomycetales	unclassified	unclassified				1
Otu0847		Bacteroidetes	Bacteroidia	Bacteroidales	unclassified	unclassified				1
Otu0848		Spirochaetes	Spirochaetes	Spirochaetales	Spirochaetaceae	Treponema				1
Otu0849		Actinobacteria	Actinobacteria	Actinomycetales	Corynebacteriaceae	Corynebacterium				1
Otu0850		Proteobacteria	Alphaproteobacteria	unclassified	unclassified	unclassified				1
Otu0851		Proteobacteria	Gammaproteobacteria	Pseudomonadales	Moraxellaceae	Moraxella				1
Otu0852		Actinobacteria	Actinobacteria	Actinomycetales	Corynebacteriaceae	Corynebacterium				1
Otu0853		Firmicutes	Clostridia	Clostridiales	Ruminococcaceae	unclassified				1
Otu0854		Proteobacteria	Gammaproteobacteria	Pseudomonadales	Moraxellaceae	Moraxella				1
Otu0856		Bacteroidetes	Flavobacteria	Flavobacteriales	Flavobacteriaceae	Flavobacterium				1
Otu0857		Proteobacteria	Alphaproteobacteria	Sphingomonadales	unclassified	unclassified				1
Otu0858		Firmicutes	Bacilli	Lactobacillales	Lactobacillaceae	Lactobacillus				1
Otu0860		Actinobacteria	Actinobacteria	Acidimicrobiales	unclassified	unclassified				1
Otu0862		Firmicutes	Clostridia	Clostridiales	Clostridiales-Incertae-Sedis-XI	Helcococcus				1
Otu0863		Firmicutes	Bacilli	Lactobacillales	Streptococcaceae	Lactococcus				1
Otu0865		Proteobacteria	Gammaproteobacteria	unclassified	unclassified	unclassified				1
Otu0866		Proteobacteria	Betaproteobacteria	Neisseriales	Neisseriaceae	unclassified				1
Otu0867		Proteobacteria	Gammaproteobacteria	Pseudomonadales	Moraxellaceae	Moraxella				1
Otu0868		Proteobacteria	Alphaproteobacteria	Sphingomonadales	Erythrobacteraceae	unclassified				1
Otu0869		Proteobacteria	Gammaproteobacteria	Pseudomonadales	Moraxellaceae	unclassified				1
Otu0870		Firmicutes	Erysipelotrichia	Erysipelotrichales	Erysipelotrichaceae	Erysipelotrichaceae-incertae-sedis				1
Otu0871		Proteobacteria	Alphaproteobacteria	Sphingomonadales	Sphingomonadaceae	Sphingobium		Environmental (soil)		1
Otu0872		Actinobacteria	Actinobacteria	Actinomycetales	Ruaniaceae	Ruania		Environmental (soil)		1
Otu0873		Bacteroidetes	unclassified	unclassified	unclassified	unclassified				1
Otu0874		Proteobacteria	Gammaproteobacteria	Pseudomonadales	Moraxellaceae	unclassified				1
Otu0875		Proteobacteria	Alphaproteobacteria	Rhizobiales	Phyllobacteriaceae	Mesorhizobium		Environmental (soil)		1
Otu0876		Actinobacteria	Actinobacteria	Actinomycetales	unclassified	unclassified				1
Otu0877		Firmicutes	Clostridia	Clostridiales	Lachnospiraceae	unclassified				1
Otu0878		Firmicutes	Clostridia	Clostridiales	Peptococcaceae-1	Peptococcus				1
Otu0879		Proteobacteria	Betaproteobacteria	unclassified	unclassified	unclassified				1
Otu0880		Proteobacteria	Gammaproteobacteria	unclassified	unclassified	unclassified				1
Otu0881		Actinobacteria	Actinobacteria	Actinomycetales	Nocardiaceae	Millisia		Environmental (sludge)		1
Otu0882		Actinobacteria	Actinobacteria	Actinomycetales	Glycomycetaceae	Glycomyces		Environmental (aquatic)		1
Otu0883		Spirochaetes	Spirochaetes	Spirochaetales	Spirochaetaceae	Treponema				1
Otu0885		Firmicutes	Clostridia	Clostridiales	Ruminococcaceae	Sporobacter		Gut		1
Otu0887		Actinobacteria	Actinobacteria	Actinomycetales	Corynebacteriaceae	Corynebacterium				1
Otu0888		Proteobacteria	Gammaproteobacteria	Pasteurellales	Pasteurellaceae	unclassified				1
Otu0890		Proteobacteria	Gammaproteobacteria	Pasteurellales	Pasteurellaceae	unclassified				1
Otu0891		Proteobacteria	Alphaproteobacteria	Rhodobacterales	Rhodobacteraceae	unclassified				1
Otu0892		Actinobacteria	Actinobacteria	Actinomycetales	unclassified	unclassified				1
Otu0893		Proteobacteria	Gammaproteobacteria	Pseudomonadales	Moraxellaceae	Moraxella				1
Otu0894		Actinobacteria	Actinobacteria	Actinomycetales	Microbacteriaceae	unclassified				1
Otu0895		Bacteroidetes	unclassified	unclassified	unclassified	unclassified				1
Otu0896		Proteobacteria	Betaproteobacteria	Burkholderiales	Oxalobacteraceae	unclassified				1
Otu0897		Actinobacteria	Actinobacteria	Actinomycetales	Micrococcaceae	unclassified				1
Otu0898		Proteobacteria	Betaproteobacteria	unclassified	unclassified	unclassified				1
Otu0899		Firmicutes	Clostridia	Clostridiales	Ruminococcaceae	Subdoligranulum		Gut		1
Otu0900		Firmicutes	Clostridia	Clostridiales	Lachnospiraceae	unclassified				1
Otu0901		Bacteroidetes	Flavobacteria	Flavobacteriales	Flavobacteriaceae	Flavobacterium				1
Otu0903		Firmicutes	Clostridia	Clostridiales	Clostridiaceae-1	Proteiniclasticum		Gut		1
Otu0904		Proteobacteria	Alphaproteobacteria	Sphingomonadales	Sphingomonadaceae	unclassified				1
Otu0905		Proteobacteria	Gammaproteobacteria	Legionellales	Legionellaceae	Legionella				1
Otu0906		Proteobacteria	Gammaproteobacteria	Pseudomonadales	Moraxellaceae	Alkanindiges		Environmental (sludge)		1
Otu0907		Proteobacteria	Gammaproteobacteria	unclassified	unclassified	unclassified				1
Otu0908		Proteobacteria	Alphaproteobacteria	unclassified	unclassified	unclassified				1
Otu0909		Proteobacteria	Alphaproteobacteria	Rhizobiales	Methylobacteriaceae	Methylobacterium		Environmental; reported opportunistic pathogen		1
Otu0910		Firmicutes	Clostridia	Clostridiales	Gracilibacteraceae	Gracilibacter				1
Otu0911		Bacteroidetes	unclassified	unclassified	unclassified	unclassified				1
Otu0912		Bacteroidetes	Flavobacteria	Flavobacteriales	Flavobacteriaceae	unclassified				1
Otu0913		Acidobacteria	Acidobacteria-Gp1	Acidobacteria-Gp1-order-incertae-sedis	Acidobacteria-Gp1-family-incertae-sedis	Gp1		Environmental (soil)		1
Otu0914		Bacteroidetes	Flavobacteria	Flavobacteriales	Flavobacteriaceae	Flavobacterium				1
Otu0915		Gemmatimonadetes	Gemmatimonadetes	Gemmatimonadales	Gemmatimonadaceae	Gemmatimonas		Environmental (soil)		1
Otu0917		Bacteroidetes	Flavobacteria	Flavobacteriales	Flavobacteriaceae	unclassified				1
Otu0918		Firmicutes	Bacilli	Bacillales	Planococcaceae	unclassified				1
Otu0919		Firmicutes	Bacilli	Bacillales	Listeriaceae	Brochothrix		Environmental, food		1
Otu0920		Acidobacteria	Acidobacteria-Gp3	Acidobacteria-Gp3-order-incertae-sedis	Acidobacteria-Gp3-family-incertae-sedis	Gp3		Environmental (soil)		1
Otu0921		Actinobacteria	Actinobacteria	Actinomycetales	unclassified	unclassified				1
Otu0922		Proteobacteria	Betaproteobacteria	Neisseriales	Neisseriaceae	unclassified				1
Otu0923		Actinobacteria	Actinobacteria	Actinomycetales	Nocardiaceae	Williamsia		Environmental; reported human pathogen		1
Otu0924		Proteobacteria	Gammaproteobacteria	Aeromonadales	Aeromonadaceae	Tolumonas		Environmental (aquatic)		1
Otu0925		Actinobacteria	Actinobacteria	Actinomycetales	Corynebacteriaceae	Corynebacterium				1
Otu0926		Actinobacteria	Actinobacteria	Actinomycetales	Nocardioidaceae	unclassified				1
Otu0927		Proteobacteria	Gammaproteobacteria	Pseudomonadales	Pseudomonadaceae	unclassified				1
Otu0928		Proteobacteria	unclassified	unclassified	unclassified	unclassified				1
Otu0930		Actinobacteria	Actinobacteria	Actinomycetales	Propionibacteriaceae	unclassified				1
Otu0932		Bacteroidetes	Flavobacteria	Flavobacteriales	Flavobacteriaceae	Chryseobacterium		Environmental; reported opportunistic pathogen		1
Otu0933		Firmicutes	Clostridia	Clostridiales	Clostridiales-Incertae-Sedis-XIII	Anaerovorax		Gut		1
Otu0935		Firmicutes	Clostridia	Clostridiales	unclassified	unclassified				1
Otu0936		Fusobacteria	Fusobacteria	Fusobacteriales	Leptotrichiaceae	unclassified				1
Otu0937		Bacteroidetes	Flavobacteria	Flavobacteriales	Flavobacteriaceae	Empedobacter		Environmental		1
Otu0938		Actinobacteria	Actinobacteria	Acidimicrobiales	unclassified	unclassified				1
Otu0939		Deinococcus-Thermus	Deinococci	Deinococcales	Deinococcaceae	Deinococcus		Environmental		1
Otu0940		Bacteroidetes	Bacteroidia	Bacteroidales	Porphyromonadaceae	Porphyromonas				1
Otu0941		Fusobacteria	Fusobacteria	Fusobacteriales	Leptotrichiaceae	Leptotrichia				1
Otu0942		Proteobacteria	Gammaproteobacteria	Pseudomonadales	Moraxellaceae	Moraxella				1
Otu0943		Firmicutes	Clostridia	Clostridiales	unclassified	unclassified				1
Otu0944		Firmicutes	Clostridia	Clostridiales	Lachnospiraceae	unclassified				1
Otu0945		Firmicutes	Clostridia	Clostridiales	Lachnospiraceae	Johnsonella				1
Otu0946		Firmicutes	Clostridia	Clostridiales	unclassified	unclassified				1
Otu0947		Proteobacteria	Gammaproteobacteria	Pseudomonadales	Moraxellaceae	Moraxella				1
Otu0948		Proteobacteria	Alphaproteobacteria	Rhodobacterales	Rhodobacteraceae	unclassified				1
Otu0949		Firmicutes	Bacilli	unclassified	unclassified	unclassified				1
Otu0950		Proteobacteria	Deltaproteobacteria	unclassified	unclassified	unclassified				1
Otu0951		Actinobacteria	Actinobacteria	unclassified	unclassified	unclassified				1
Otu0952		Proteobacteria	Gammaproteobacteria	Pseudomonadales	Moraxellaceae	Acinetobacter				1
Otu0953		Chloroflexi	unclassified	unclassified	unclassified	unclassified				1
Otu0955		Proteobacteria	Alphaproteobacteria	Rhodospirillales	Rhodospirillaceae	unclassified				1
Otu0956		Actinobacteria	Actinobacteria	Actinomycetales	unclassified	unclassified				1
Otu0957		Proteobacteria	Alphaproteobacteria	Rhizobiales	Hyphomicrobiaceae	Devosia		Environmental (soil)		1
Otu0958		Bacteroidetes	Flavobacteria	Flavobacteriales	Flavobacteriaceae	Gillisia		Environmental		1
Otu0959		Actinobacteria	Actinobacteria	Actinomycetales	Thermomonosporaceae	Actinomadura				1
Otu0960		Proteobacteria	Gammaproteobacteria	Pseudomonadales	Moraxellaceae	Moraxella				1
Otu0961		Proteobacteria	Deltaproteobacteria	Myxococcales	unclassified	unclassified				1
Otu0962		Firmicutes	Clostridia	Clostridiales	Clostridiales-Incertae-Sedis-XI	Helcococcus				1
Otu0963		Firmicutes	Bacilli	Lactobacillales	unclassified	unclassified				1
Otu0965		Firmicutes	Clostridia	Clostridiales	unclassified	unclassified				1
Otu0967		Proteobacteria	Alphaproteobacteria	Sphingomonadales	Sphingomonadaceae	Sphingomonas		Environmental (soil)		1
Otu0968		Firmicutes	Clostridia	Clostridiales	Ruminococcaceae	unclassified				1
Otu0969		Bacteroidetes	unclassified	unclassified	unclassified	unclassified				1
Otu0972		Proteobacteria	unclassified	unclassified	unclassified	unclassified				1
Otu0974		Proteobacteria	Alphaproteobacteria	Rhodobacterales	Rhodobacteraceae	unclassified				1
Otu0975		TM7	TM7-class-incertae-sedis	TM7-order-incertae-sedis	TM7-family-incertae-sedis	TM7-genus-incertae-sedis				1
Otu0976		Bacteroidetes	Sphingobacteria	Sphingobacteriales	Chitinophagaceae	unclassified				1
Otu0977		Proteobacteria	Betaproteobacteria	unclassified	unclassified	unclassified				1
Otu0978		Bacteroidetes	Bacteroidia	Bacteroidales	Prevotellaceae	Prevotella				1
Otu0979		Proteobacteria	Deltaproteobacteria	Myxococcales	Haliangiaceae	Haliangium		Environmental		1
Otu0980		Proteobacteria	Alphaproteobacteria	Rhodobacterales	Rhodobacteraceae	unclassified				1
Otu0981		Actinobacteria	Actinobacteria	Actinomycetales	unclassified	unclassified				1
Otu0984		Firmicutes	Bacilli	Lactobacillales	Streptococcaceae	Lactococcus				1
Otu0985		Proteobacteria	Gammaproteobacteria	Pseudomonadales	unclassified	unclassified				1
Otu0987		Bacteroidetes	Flavobacteria	Flavobacteriales	Flavobacteriaceae	Chryseobacterium		Environmental; reported opportunistic pathogen		1
Otu0988		Actinobacteria	Actinobacteria	Actinomycetales	Corynebacteriaceae	Corynebacterium				1
Otu0989		Actinobacteria	Actinobacteria	Actinomycetales	Microbacteriaceae	unclassified				1
Otu0990		Synergistetes	Synergistia	Synergistales	Synergistaceae	Jonquetella				1
Otu0991		Fusobacteria	Fusobacteria	Fusobacteriales	Leptotrichiaceae	unclassified				1
Otu0992		Proteobacteria	Gammaproteobacteria	unclassified	unclassified	unclassified				1
Otu0993		Proteobacteria	Alphaproteobacteria	Rhodospirillales	unclassified	unclassified				1
Otu0994		Bacteroidetes	Flavobacteria	Flavobacteriales	Flavobacteriaceae	Chryseobacterium		Environmental; reported opportunistic pathogen		1
Otu0995		Firmicutes	Clostridia	Clostridiales	Ruminococcaceae	unclassified				1
Otu0996		Proteobacteria	Gammaproteobacteria	unclassified	unclassified	unclassified				1
Otu0997		Proteobacteria	Gammaproteobacteria	Cardiobacteriales	Cardiobacteriaceae	Suttonella				1
Otu0998		Firmicutes	Bacilli	Lactobacillales	Carnobacteriaceae	Granulicatella		Environmental; reported opportunistic pathogen		1
Otu0999		Proteobacteria	Gammaproteobacteria	Xanthomonadales	Xanthomonadaceae	unclassified				1
Otu1000		Proteobacteria	unclassified	unclassified	unclassified	unclassified				1
Otu1001		Proteobacteria	Alphaproteobacteria	Caulobacterales	Caulobacteraceae	unclassified				1
Otu1002		Proteobacteria	Alphaproteobacteria	Rhizobiales	unclassified	unclassified				1
Otu1003		Proteobacteria	Alphaproteobacteria	Rhodospirillales	Acetobacteraceae	Roseomonas		Environmental; reported opportunistic pathogen		1
Otu1005		Firmicutes	Erysipelotrichia	Erysipelotrichales	Erysipelotrichaceae	Erysipelotrichaceae-incertae-sedis				1
Otu1007		Bacteroidetes	Flavobacteria	Flavobacteriales	Flavobacteriaceae	unclassified				1
Otu1008		Firmicutes	Clostridia	Clostridiales	Ruminococcaceae	unclassified				1
Otu1009		Bacteroidetes	Bacteroidia	Bacteroidales	Porphyromonadaceae	unclassified				1
Otu1010		Firmicutes	Clostridia	Clostridiales	unclassified	unclassified				1
Otu1011		Firmicutes	Bacilli	unclassified	unclassified	unclassified				1
Otu1012		Bacteroidetes	Bacteroidia	Bacteroidales	Porphyromonadaceae	unclassified				1
Otu1013		Bacteroidetes	Bacteroidia	Bacteroidales	Prevotellaceae	Prevotella				1
Otu1014		Proteobacteria	Gammaproteobacteria	unclassified	unclassified	unclassified				1
Otu1015		Proteobacteria	Alphaproteobacteria	Rhodobacterales	Rhodobacteraceae	unclassified				1
Otu1016		Firmicutes	Bacilli	Bacillales	Bacillaceae-2	unclassified				1
Otu1017		Firmicutes	Clostridia	Clostridiales	Ruminococcaceae	unclassified				1
Otu1019		Actinobacteria	Actinobacteria	Actinomycetales	unclassified	unclassified				1
Otu1021		Proteobacteria	unclassified	unclassified	unclassified	unclassified				1
Otu1022		Proteobacteria	Alphaproteobacteria	Rhodospirillales	unclassified	unclassified				1
Otu1023		Firmicutes	Clostridia	Clostridiales	Lachnospiraceae	unclassified				1
Otu1024		Proteobacteria	Deltaproteobacteria	Bdellovibrionales	Bdellovibrionaceae	Vampirovibrio		Environmental (aquatic)		1
Otu1028		TM7	TM7-class-incertae-sedis	TM7-order-incertae-sedis	TM7-family-incertae-sedis	TM7-genus-incertae-sedis				1
Otu1029		Actinobacteria	Actinobacteria	Actinomycetales	Pseudonocardiaceae	Actinophytocola		Environmental (soil)		1
Otu1030		Bacteroidetes	Flavobacteria	Flavobacteriales	Flavobacteriaceae	unclassified				1
Otu1031		Gemmatimonadetes	Gemmatimonadetes	Gemmatimonadales	Gemmatimonadaceae	Gemmatimonas		Environmental (soil)		1
Otu1033		Proteobacteria	Alphaproteobacteria	Alphaproteobacteria-order-incertae-sedis	Alphaproteobacteria-family-incertae-sedis	Rhizomicrobium		Environmental (soil)		1
Otu1034		Proteobacteria	Gammaproteobacteria	Pseudomonadales	Moraxellaceae	Moraxella				1
Otu1035		Proteobacteria	Alphaproteobacteria	Rhizobiales	unclassified	unclassified				1
Otu1036		Firmicutes	Clostridia	Clostridiales	unclassified	unclassified				1
Otu1037		Bacteroidetes	Bacteroidetes-incertae-sedis-class-incertae-sedis	Bacteroidetes-incertae-sedis-order-incertae-sedis	Bacteroidetes-incertae-sedis-family-incertae-sedis	Ohtaekwangia		Environmental (aquatic)		1
Otu1038		Bacteroidetes	Sphingobacteria	Sphingobacteriales	Sphingobacteriaceae	unclassified				1
Otu1040		Proteobacteria	Gammaproteobacteria	unclassified	unclassified	unclassified				1
Otu1041		Bacteroidetes	Bacteroidia	Bacteroidales	Porphyromonadaceae	unclassified				1
Otu1042		Elusimicrobia	Elusimicrobia	Elusimicrobiales	Elusimicrobiaceae	Elusimicrobium		Non-human associated (insect)		1
Otu1044		Bacteroidetes	Bacteroidia	Bacteroidales	Prevotellaceae	Prevotella				1
Otu1046		Bacteroidetes	Bacteroidia	Bacteroidales	Porphyromonadaceae	unclassified				1
Otu1047		Proteobacteria	Alphaproteobacteria	Rhizobiales	Aurantimonadaceae	Aurantimonas		Environmental		1
Otu1049		Bacteroidetes	Sphingobacteria	Sphingobacteriales	Chitinophagaceae	unclassified				1
Otu1050		Firmicutes	Clostridia	Clostridiales	Lachnospiraceae	unclassified				1
Otu1051		Firmicutes	Clostridia	Clostridiales	unclassified	unclassified				1
Otu1052		Firmicutes	Erysipelotrichia	Erysipelotrichales	Erysipelotrichaceae	Clostridium-XVIII		Gut		1
Otu1053		Firmicutes	Clostridia	Clostridiales	Ruminococcaceae	Subdoligranulum		Gut		1
Otu1054		Proteobacteria	Alphaproteobacteria	Caulobacterales	Caulobacteraceae	Brevundimonas		Environmental; reported opportunistic pathogen		1
Otu1055		Actinobacteria	Actinobacteria	Actinomycetales	unclassified	unclassified				1
Otu1056		Proteobacteria	Gammaproteobacteria	Pseudomonadales	Pseudomonadaceae	Pseudomonas		Environmental		1
Otu1057		Bacteroidetes	Sphingobacteria	Sphingobacteriales	Cytophagaceae	Dyadobacter		Environmental		1
Otu1058		Proteobacteria	Betaproteobacteria	Burkholderiales	Burkholderiales-incertae-sedis	Tepidimonas		Environmental (aquatic)		1
Otu1060		Actinobacteria	Actinobacteria	Actinomycetales	Nocardioidaceae	Nocardioides		Environmental		1
Otu1061		Actinobacteria	Actinobacteria	Actinomycetales	Actinomycetaceae	Actinomyces				1
Otu1062		Actinobacteria	Actinobacteria	Solirubrobacterales	unclassified	unclassified				1
Otu1063		Actinobacteria	Actinobacteria	Actinomycetales	Jonesiaceae	Jonesia		Environmental		1
Otu1065		Actinobacteria	Actinobacteria	Actinomycetales	Microbacteriaceae	unclassified				1
Otu1066		Bacteroidetes	Sphingobacteria	Sphingobacteriales	Cytophagaceae	Flectobacillus		Environmental		1
Otu1067		Firmicutes	Clostridia	Clostridiales	Lachnospiraceae	unclassified				1
Otu1068		Firmicutes	Bacilli	Lactobacillales	Carnobacteriaceae	Dolosigranulum				1
Otu1069		Actinobacteria	Actinobacteria	Actinomycetales	Pseudonocardiaceae	Sciscionella		Environmental (aquatic)		1
Otu1071		Tenericutes	Mollicutes	Anaeroplasmatales	Anaeroplasmataceae	Asteroleplasma		Gut		1
Otu1072		Proteobacteria	Gammaproteobacteria	Xanthomonadales	Xanthomonadaceae	Stenotrophomonas		Environmental; reported opportunistic pathogen		1
Otu1074		Firmicutes	Clostridia	Clostridiales	unclassified	unclassified				1
Otu1075		Firmicutes	unclassified	unclassified	unclassified	unclassified				1
Otu1076		Actinobacteria	Actinobacteria	Actinomycetales	Propionibacteriaceae	Microlunatus		Environmental (sludge)		1
Otu1077		Actinobacteria	Actinobacteria	Actinomycetales	Dermabacteraceae	Brachybacterium		Environmental (soil)		1
Otu1078		Proteobacteria	Gammaproteobacteria	unclassified	unclassified	unclassified				1
Otu1081		Firmicutes	Negativicutes	Selenomonadales	Veillonellaceae	Allisonella				1
Otu1082		Firmicutes	Clostridia	Clostridiales	Peptostreptococcaceae	Clostridium-XI		Gut		1
Otu1083		Proteobacteria	Alphaproteobacteria	Rhodospirillales	Acetobacteraceae	Roseomonas		Environmental; reported opportunistic pathogen		1
Otu1084		Firmicutes	Clostridia	Clostridiales	Ruminococcaceae	unclassified				1
Otu1085		Spirochaetes	Spirochaetes	Spirochaetales	Spirochaetaceae	Treponema				1
Otu1086		Proteobacteria	Gammaproteobacteria	Pseudomonadales	Moraxellaceae	Moraxella				1
Otu1087		Bacteroidetes	Sphingobacteria	Sphingobacteriales	Flammeovirgaceae	Cesiribacter		Environmental (soil)		1
Otu1088		Firmicutes	Clostridia	Clostridiales	Clostridiales-Incertae-Sedis-XIII	Mogibacterium				1
Otu1089		Proteobacteria	Alphaproteobacteria	Rhodospirillales	Rhodospirillaceae	Pelagibius		Environmental (aquatic)		1
Otu1090		Firmicutes	unclassified	unclassified	unclassified	unclassified				1
Otu1091		Bacteroidetes	Flavobacteria	Flavobacteriales	Flavobacteriaceae	unclassified				1
Otu1094		Actinobacteria	Actinobacteria	Actinomycetales	Microbacteriaceae	unclassified				1
Otu1095		Firmicutes	Bacilli	Lactobacillales	Streptococcaceae	Streptococcus				1
Otu1096		Bacteroidetes	Flavobacteria	Flavobacteriales	Flavobacteriaceae	Chryseobacterium		Environmental; reported opportunistic pathogen		1
Otu1098		Proteobacteria	Gammaproteobacteria	Pasteurellales	Pasteurellaceae	unclassified				1
Otu1099		Proteobacteria	Gammaproteobacteria	Pasteurellales	Pasteurellaceae	unclassified				1
Otu1100		Firmicutes	Clostridia	Clostridiales	Clostridiaceae-1	Clostridium-sensu-stricto		Gut		1
Otu1101		Actinobacteria	Actinobacteria	Actinomycetales	Nocardioidaceae	Nocardioides		Environmental		1
Otu1102		Actinobacteria	Actinobacteria	Actinomycetales	Propionibacteriaceae	Luteococcus		Environmental; reported opportunistic pathogen		1
Otu1103		Firmicutes	Clostridia	Clostridiales	Ruminococcaceae	unclassified				1
Otu1106		Firmicutes	Bacilli	Bacillales	Staphylococcaceae	Jeotgalicoccus		Environmental		1
Otu1107		Proteobacteria	Alphaproteobacteria	Rhizobiales	Aurantimonadaceae	Aurantimonas		Environmental		1
Otu1110		Bacteroidetes	Flavobacteria	Flavobacteriales	Flavobacteriaceae	Gelidibacter		Environmental (aquatic)		1
Otu1112		Actinobacteria	Actinobacteria	Actinomycetales	Micromonosporaceae	unclassified				1
Otu1113		Firmicutes	Clostridia	Clostridiales	Clostridiaceae-1	Fervidicella		Environmental (aquatic)		1
Otu1115		Bacteroidetes	Sphingobacteria	Sphingobacteriales	unclassified	unclassified				1
Otu1116		Proteobacteria	Gammaproteobacteria	Pseudomonadales	Moraxellaceae	Acinetobacter				1
Otu1117		Acidobacteria	Holophagae	Holophagales	Holophagaceae	Geothrix		Environmental (aquatic)		1
Otu1118		Proteobacteria	unclassified	unclassified	unclassified	unclassified				1
Otu1119		Proteobacteria	Gammaproteobacteria	Pseudomonadales	Moraxellaceae	Moraxella				1
Otu1121		Bacteroidetes	Bacteroidia	Bacteroidales	Prevotellaceae	Prevotella				1
Otu1123		Firmicutes	Clostridia	Clostridiales	Lachnospiraceae	Lachnospiracea-incertae-sedis				1
Otu1124		Firmicutes	Erysipelotrichia	Erysipelotrichales	Erysipelotrichaceae	Allobaculum		Gut		1
Otu1125		Proteobacteria	Gammaproteobacteria	Alteromonadales	Idiomarinaceae	Idiomarina		Environmental		1
Otu1126		Firmicutes	Clostridia	Clostridiales	unclassified	unclassified				1
Otu1127		Proteobacteria	Deltaproteobacteria	Myxococcales	unclassified	unclassified				1
Otu1128		Bacteroidetes	Bacteroidia	Bacteroidales	Porphyromonadaceae	unclassified				1
Otu1129		Proteobacteria	Gammaproteobacteria	Pseudomonadales	Moraxellaceae	Moraxella				1
Otu1130		Proteobacteria	Gammaproteobacteria	Pasteurellales	Pasteurellaceae	Actinobacillus				1
Otu1131		Proteobacteria	Gammaproteobacteria	unclassified	unclassified	unclassified				1
Otu1132		Firmicutes	Negativicutes	Selenomonadales	Veillonellaceae	Megasphaera		Gut		1
Otu1134		Proteobacteria	Betaproteobacteria	Rhodocyclales	Rhodocyclaceae	Methyloversatilis		Environmental		1
Otu1136		Bacteroidetes	Sphingobacteria	Sphingobacteriales	unclassified	unclassified				1
Otu1137		Proteobacteria	Gammaproteobacteria	Pseudomonadales	Moraxellaceae	Moraxella				1
Otu1138		Actinobacteria	Actinobacteria	Actinomycetales	Propionibacteriaceae	Propionibacterium				1
Otu1140		Proteobacteria	Gammaproteobacteria	Pasteurellales	Pasteurellaceae	unclassified				1
Otu1142		Deinococcus-Thermus	Deinococci	Deinococcales	Deinococcaceae	Deinococcus		Environmental		1
Otu1144		Bacteroidetes	Bacteroidia	Bacteroidales	unclassified	unclassified				1
Otu1145		Firmicutes	Bacilli	Lactobacillales	Streptococcaceae	Streptococcus				1
Otu1146		Deinococcus-Thermus	Deinococci	Deinococcales	Deinococcaceae	Deinococcus		Environmental		1
Otu1147		Actinobacteria	Actinobacteria	Actinomycetales	Propionibacteriaceae	unclassified				1
Otu1148		Proteobacteria	Gammaproteobacteria	Alteromonadales	Idiomarinaceae	Idiomarina		Environmental		1
Otu1150		Actinobacteria	Actinobacteria	Actinomycetales	Dermabacteraceae	Brachybacterium		Environmental (soil)		1
Otu1151		Firmicutes	Clostridia	Clostridiales	Ruminococcaceae	Oscillibacter		Gut		1
Otu1152		Actinobacteria	Actinobacteria	Actinomycetales	unclassified	unclassified				1
Otu1153		Proteobacteria	unclassified	unclassified	unclassified	unclassified				1
Otu1154		Actinobacteria	Actinobacteria	Actinomycetales	Nocardioidaceae	Marmoricola		Environmental (aquatic)		1
Otu1156		Proteobacteria	Gammaproteobacteria	Oceanospirillales	Halomonadaceae	Kushneria		Environmental (soil)		1
Otu1157		Bacteroidetes	Flavobacteria	Flavobacteriales	Flavobacteriaceae	Ornithobacterium				1
Otu1158		Chloroflexi	Anaerolineae	Anaerolineales	Anaerolineaceae	unclassified				1
Otu1159		Firmicutes	Clostridia	Clostridiales	Ruminococcaceae	Clostridium-III		Gut		1
Otu1160		Bacteroidetes	Sphingobacteria	Sphingobacteriales	Chitinophagaceae	unclassified				1
Otu1161		Proteobacteria	unclassified	unclassified	unclassified	unclassified				1
Otu1162		Firmicutes	Clostridia	Clostridiales	unclassified	unclassified				1
Otu1163		Proteobacteria	Alphaproteobacteria	Sphingomonadales	Sphingomonadaceae	Sphingopyxis		Environmental		1
Otu1164		Firmicutes	unclassified	unclassified	unclassified	unclassified				1
Otu1165		Firmicutes	Clostridia	Clostridiales	unclassified	unclassified				1
Otu1167		Bacteroidetes	unclassified	unclassified	unclassified	unclassified				1
Otu1168		Actinobacteria	Actinobacteria	Bifidobacteriales	Bifidobacteriaceae	Bifidobacterium		Gut		1
Otu1169		Firmicutes	Clostridia	Clostridiales	Lachnospiraceae	unclassified				1
Otu1170		Bacteroidetes	Sphingobacteria	Sphingobacteriales	Chitinophagaceae	unclassified				1
Otu1171		Firmicutes	Bacilli	Bacillales	unclassified	unclassified				1
Otu1173		Firmicutes	Clostridia	Clostridiales	Ruminococcaceae	unclassified				1
Otu1174		Proteobacteria	Betaproteobacteria	unclassified	unclassified	unclassified				1
Otu1175		Firmicutes	Clostridia	Clostridiales	Clostridiaceae-1	Clostridium-sensu-stricto		Gut		1
Otu1176		Actinobacteria	Actinobacteria	Actinomycetales	unclassified	unclassified				1
Otu1177		Actinobacteria	Actinobacteria	Actinomycetales	unclassified	unclassified				1
Otu1178		Bacteroidetes	Flavobacteria	Flavobacteriales	Flavobacteriaceae	unclassified				1
Otu1179		Firmicutes	Clostridia	Clostridiales	Ruminococcaceae	unclassified				1
Otu1180		Bacteroidetes	Flavobacteria	Flavobacteriales	Flavobacteriaceae	unclassified				1
Otu1181		Proteobacteria	Gammaproteobacteria	Pseudomonadales	Moraxellaceae	Moraxella				1
Otu1182		Proteobacteria	Alphaproteobacteria	unclassified	unclassified	unclassified				1
Otu1183		Actinobacteria	Actinobacteria	Solirubrobacterales	unclassified	unclassified				1
Otu1184		Chloroflexi	Thermomicrobia	unclassified	unclassified	unclassified				1
Otu1185		Bacteroidetes	unclassified	unclassified	unclassified	unclassified				1
Otu1186		Proteobacteria	Gammaproteobacteria	Aeromonadales	Succinivibrionaceae	Succinivibrio		Gut		1
Otu1187		Bacteroidetes	Flavobacteria	Flavobacteriales	Flavobacteriaceae	unclassified				1
Otu1188		Proteobacteria	Gammaproteobacteria	unclassified	unclassified	unclassified				1
Otu1190		Firmicutes	Clostridia	Clostridiales	Lachnospiraceae	unclassified				1
Otu1191		Firmicutes	Clostridia	Clostridiales	Clostridiaceae-1	Clostridium-sensu-stricto		Gut		1
Otu1192		Bacteroidetes	Bacteroidia	Bacteroidales	Prevotellaceae	unclassified				1
Otu1193		Proteobacteria	Alphaproteobacteria	unclassified	unclassified	unclassified				1
Otu1194		Proteobacteria	Betaproteobacteria	Burkholderiales	Sutterellaceae	Sutterella		Gut		1
Otu1195		Firmicutes	Clostridia	Clostridiales	unclassified	unclassified				1
Otu1196		Firmicutes	Bacilli	unclassified	unclassified	unclassified				1
Otu1197		Proteobacteria	Gammaproteobacteria	Pseudomonadales	Moraxellaceae	Moraxella				1
Otu1198		Bacteroidetes	Flavobacteria	Flavobacteriales	Flavobacteriaceae	Chryseobacterium		Environmental; reported opportunistic pathogen		1
Otu1199		Proteobacteria	Gammaproteobacteria	Legionellales	Legionellaceae	Legionella				1
Otu1200		Verrucomicrobia	Opitutae	Opitutales	Opitutaceae	Opitutus		Environmental (soil)		1
Otu1201		Bacteroidetes	Bacteroidia	Bacteroidales	Porphyromonadaceae	unclassified				1
Otu1202		Firmicutes	Negativicutes	Selenomonadales	Veillonellaceae	Megasphaera		Gut		1
Otu1203		Actinobacteria	Actinobacteria	Actinomycetales	unclassified	unclassified				1
Otu1204		Proteobacteria	Alphaproteobacteria	Sphingomonadales	Sphingomonadaceae	unclassified				1
Otu1205		Actinobacteria	Actinobacteria	Actinomycetales	Intrasporangiaceae	unclassified				1
Otu1206		Bacteroidetes	Flavobacteria	Flavobacteriales	Flavobacteriaceae	unclassified				1
Otu1207		Bacteroidetes	Flavobacteria	Flavobacteriales	Flavobacteriaceae	Flavobacterium				1
Otu1208		Bacteroidetes	Sphingobacteria	Sphingobacteriales	Cytophagaceae	Hymenobacter		Environmental		1
Otu1209		Proteobacteria	Deltaproteobacteria	Myxococcales	Polyangiaceae	Byssovorax		Environmental (soil)		1
Otu1210		Bacteroidetes	Sphingobacteria	Sphingobacteriales	Sphingobacteriaceae	Mucilaginibacter		Environmental (soil)		1
Otu1211		Actinobacteria	Actinobacteria	Actinomycetales	Pseudonocardiaceae	unclassified				1
Otu1212		Deinococcus-Thermus	Deinococci	Deinococcales	Deinococcaceae	Deinococcus		Environmental		1
Otu1213		Bacteroidetes	Flavobacteria	Flavobacteriales	Flavobacteriaceae	Flavobacterium				1
Otu1214		Proteobacteria	Deltaproteobacteria	Myxococcales	Nannocystaceae	unclassified				1
Otu1215		Deinococcus-Thermus	Deinococci	Deinococcales	Deinococcaceae	Deinococcus		Environmental		1
Otu1216		Deinococcus-Thermus	Deinococci	Deinococcales	Deinococcaceae	Deinococcus		Environmental		1
Otu1217		Acidobacteria	Acidobacteria-Gp4	Acidobacteria-Gp4-order-incertae-sedis	Acidobacteria-Gp4-family-incertae-sedis	Gp4		Environmental (soil)		1
Otu1218		Proteobacteria	Alphaproteobacteria	unclassified	unclassified	unclassified				1
Otu1219		Bacteroidetes	Sphingobacteria	Sphingobacteriales	Chitinophagaceae	unclassified				1
Otu1220		Firmicutes	Bacilli	Lactobacillales	Streptococcaceae	Streptococcus				1
Otu1221		Bacteroidetes	Bacteroidetes-incertae-sedis-class-incertae-sedis	Bacteroidetes-incertae-sedis-order-incertae-sedis	Bacteroidetes-incertae-sedis-family-incertae-sedis	Ohtaekwangia		Environmental (aquatic)		1
Otu1222		Proteobacteria	Gammaproteobacteria	Alteromonadales	Alteromonadales-incertae-sedis	Teredinibacter		Non human associated (mollusc endosymbiont)		1
Otu1223		Proteobacteria	Gammaproteobacteria	Alteromonadales	Pseudoalteromonadaceae	Pseudoalteromonas		Environmental (aquatic)		1
Otu1224		Proteobacteria	Epsilonproteobacteria	Campylobacterales	Campylobacteraceae	Arcobacter		Gut		1
Otu1225		Firmicutes	Clostridia	Clostridiales	Ruminococcaceae	unclassified				1
Otu1226		Firmicutes	Bacilli	Lactobacillales	unclassified	unclassified				1
Otu1227		Bacteroidetes	Flavobacteria	Flavobacteriales	Flavobacteriaceae	Flavobacterium				1
Otu1228		Bacteroidetes	unclassified	unclassified	unclassified	unclassified				1
Otu1229		Proteobacteria	Gammaproteobacteria	unclassified	unclassified	unclassified				1
Otu1230		Firmicutes	Clostridia	Clostridiales	Ruminococcaceae	Clostridium-IV		Gut		1
Otu1231		Actinobacteria	Actinobacteria	Actinomycetales	Propionibacteriaceae	unclassified				1
Otu1232		Proteobacteria	Gammaproteobacteria	Pseudomonadales	Moraxellaceae	Moraxella				1
Otu1233		Firmicutes	Clostridia	Clostridiales	Ruminococcaceae	unclassified				1
Otu1234		Proteobacteria	Gammaproteobacteria	Pseudomonadales	Moraxellaceae	unclassified				1
Otu1235		Actinobacteria	Actinobacteria	Actinomycetales	Microbacteriaceae	unclassified				1
Otu1236		Bacteroidetes	unclassified	unclassified	unclassified	unclassified				1
Otu1237		Bacteroidetes	Flavobacteria	Flavobacteriales	Flavobacteriaceae	unclassified				1
Otu1238		Firmicutes	Clostridia	Clostridiales	unclassified	unclassified				1
Otu1239		Actinobacteria	Actinobacteria	unclassified	unclassified	unclassified				1
Otu1240		Firmicutes	Clostridia	Clostridiales	Lachnospiraceae	unclassified				1
Otu1241		Bacteroidetes	Bacteroidia	Bacteroidales	Prevotellaceae	Prevotella				1
Otu1242		Proteobacteria	unclassified	unclassified	unclassified	unclassified				1
Otu1243		Bacteroidetes	unclassified	unclassified	unclassified	unclassified				1
Otu1244		Proteobacteria	unclassified	unclassified	unclassified	unclassified				1
