# Supplementary material for: A longitudinal study of the infant nasopharyngeal microbiota: The effects of age, illness and antibiotic use in a cohort of South East Asian children
Source: PLoS Negl Trop Dis. 2017 Oct 2;11(10):e0005975. doi: 10.1371/journal.pntd.0005975 (PMC5638608; doi:10.1371/journal.pntd.0005975)
Supplement: S3 Table — (XLSX) [file pntd.0005975.s009.xlsx]

## Sheet: Sheet1
Supplemental table 3
OTUs discarded from study (unclassified phylum and contaminants)
OTU	Phylum	Class	Order	Family	Genus	Total no. reads *	No. of samples affected *	Duplicate runs do not correlate	Run bias	Kit bias (count)	Kit bias (proportion)	Unclassified phylum	Detected in negative controls (DNA extraction kits or PCR)
Otu0019	Proteobacteria	Betaproteobacteria	Burkholderiales	Burkholderiaceae	Ralstonia	2481	206	yes	yes	yes	yes		kit1, kit12, kit15, kit16, PCR controls
Otu0006	Proteobacteria	Betaproteobacteria	Burkholderiales	Oxalobacteraceae	Herbaspirillum	83686	154	yes	yes	yes	yes		kit13, kit14
Otu0016	Actinobacteria	Actinobacteria	Actinomycetales	Nocardiaceae	Rhodococcus	3342	152	yes	yes	yes	yes		kit6, kit8, kit12, kit13, PCR controls
Otu0018	Proteobacteria	Gammaproteobacteria	Xanthomonadales	Xanthomonadaceae	Stenotrophomonas	2896	150	yes	yes	yes	yes		kit4, kit13, kit14, PCR controls
Otu0026	Proteobacteria	Gammaproteobacteria	Cardiobacteriales	Cardiobacteriaceae	Suttonella	801	150		yes		yes		PCR controls
Otu0031	Proteobacteria	Gammaproteobacteria	Pseudomonadales	Pseudomonadaceae	Pseudomonas	442	148	yes			yes		kit6, kit8, kit10, kit11, PCR controls
Otu0011	Proteobacteria	Gammaproteobacteria	Pseudomonadales	Pseudomonadaceae	Pseudomonas	10897	144	yes	yes	yes	yes		kit3, kit6, kit10, kit13, kit14, kit15
Otu0038	Proteobacteria	Gammaproteobacteria	Enterobacteriales	Enterobacteriaceae	unclassified	364	110		yes
Otu0014	Proteobacteria	Alphaproteobacteria	Rhizobiales	Brucellaceae	Ochrobactrum	3900	107	yes	yes	yes	yes		kit13, kit14
Otu0042	Proteobacteria	Betaproteobacteria	Burkholderiales	Comamonadaceae	unclassified	298	102	yes			yes		kit12
Otu0030	Proteobacteria	Alphaproteobacteria	Sphingomonadales	Sphingomonadaceae	Sphingomonas	467	99	yes	yes	yes	yes		kit13, kit14, PCR controls
Otu0023	unclassified	unclassified	unclassified	unclassified	unclassified	1220	97		yes		yes	yes	PCR controls
Otu0020	unclassified	unclassified	unclassified	unclassified	unclassified	2312	92	yes		yes	yes	yes	kit1, kit9, kit11, kit12, kit15, kit16, PCR controls
Otu0040	Proteobacteria	Betaproteobacteria	Burkholderiales	Burkholderiaceae	Burkholderia	319	89	yes		yes	yes		kit1, kit4, kit10, kit11, kit12
Otu0036	Proteobacteria	Alphaproteobacteria	Rhizobiales	Phyllobacteriaceae	Phyllobacterium	367	88	yes	yes	yes	yes		kit13, kit14
Otu0049	Actinobacteria	Actinobacteria	Actinomycetales	Microbacteriaceae	Microbacterium	176	88	yes	yes		yes		kit4, kit8, PCR controls
Otu0052	Proteobacteria	Alphaproteobacteria	Rhizobiales	Phyllobacteriaceae	Mesorhizobium	178	81	yes	yes	yes	yes		kit1, kit11, kit12, kit13
Otu0066	Acidobacteria	Acidobacteria-Gp2	Acidobacteria-Gp2-order-incertae-sedis	Acidobacteria-Gp2-family-incertae-sedis	Gp2	110	70	yes					kit1
Otu0015	Proteobacteria	Betaproteobacteria	Burkholderiales	Alcaligenaceae	unclassified	3640	68	yes	yes	yes	yes
Otu0046	Proteobacteria	Alphaproteobacteria	Caulobacterales	Caulobacteraceae	Brevundimonas	238	67		yes	yes	yes		PCR control
Otu0027	Proteobacteria	Gammaproteobacteria	Pseudomonadales	Moraxellaceae	Enhydrobacter	856	64	yes			yes		PCR controls
Otu0065	Proteobacteria	Alphaproteobacteria	Rhizobiales	Phyllobacteriaceae	Aminobacter	122	54	yes	yes	yes	yes		kit14
Otu0044	unclassified	unclassified	unclassified	unclassified	unclassified	273	49					yes
Otu0073	Proteobacteria	Betaproteobacteria	Burkholderiales	Comamonadaceae	Pelomonas	83	46	yes		yes	yes		kit1, kit15
Otu0056	Proteobacteria	Gammaproteobacteria	Cardiobacteriales	Cardiobacteriaceae	Cardiobacterium	161	45		yes
Otu0048	Bacteroidetes	Sphingobacteria	Sphingobacteriales	Sphingobacteriaceae	Pedobacter	218	43	yes	yes	yes	yes		kit13
Otu0082	Proteobacteria	Betaproteobacteria	Burkholderiales	Burkholderiaceae	Burkholderia	69	42	yes		yes			kit1, kit12, kit16
Otu0057	Proteobacteria	Gammaproteobacteria	Xanthomonadales	Xanthomonadaceae	Dyella	148	41	yes	yes	yes	yes		kit1
Otu0078	Actinobacteria	Actinobacteria	Actinomycetales	Pseudonocardiaceae	Saccharopolyspora	76	41			yes
Otu0079	Proteobacteria	Betaproteobacteria	Burkholderiales	Oxalobacteraceae	Massilia	75	40	yes			yes		kit2, PCR controls
Otu0093	Firmicutes	Bacilli	Lactobacillales	Carnobacteriaceae	Granulicatella	49	37	yes	yes
Otu0058	Proteobacteria	Alphaproteobacteria	Rhizobiales	Bradyrhizobiaceae	Bradyrhizobium	148	36	yes		yes	yes		kit1, kit4, kit12
Otu0094	Proteobacteria	unclassified	unclassified	unclassified	unclassified	50	36	yes
Otu0087	Proteobacteria	Alphaproteobacteria	Rhizobiales	Rhizobiaceae	Rhizobium	57	30	yes		?
Otu0096	Proteobacteria	Betaproteobacteria	Burkholderiales	Burkholderiales-incertae-sedis	Aquabacterium	49	30	yes					kit1
Otu0089	Firmicutes	Negativicutes	Selenomonadales	Veillonellaceae	Veillonella	57	29		yes
Otu0097	Proteobacteria	Gammaproteobacteria	Alteromonadales	Shewanellaceae	Shewanella	45	27		yes		yes
Otu0090	Proteobacteria	Betaproteobacteria	Burkholderiales	Alcaligenaceae	Alcaligenes	39	27	yes	yes	yes	yes		PCR controls
Otu0067	Firmicutes	Bacilli	Bacillales	Bacillaceae-1	Bacillus	121	25	yes					kit11, kit12
Otu0101	Proteobacteria	Alphaproteobacteria	Rhodospirillales	Acetobacteraceae	Acidocella	43	22	yes		yes	yes		kit1
Otu0106	Actinobacteria	Actinobacteria	Actinomycetales	Nocardioidaceae	Aeromicrobium	34	22	yes
Otu0091	Proteobacteria	Gammaproteobacteria	Pseudomonadales	Pseudomonadaceae	Pseudomonas	57	19		yes	yes
Otu0123	Proteobacteria	Alphaproteobacteria	Rhodobacterales	Rhodobacteraceae	Paracoccus	25	19	yes
Otu0125	Firmicutes	Bacilli	Lactobacillales	Aerococcaceae	Aerococcus	25	19	yes
Otu0081	Firmicutes	Bacilli	Bacillales	Bacillaceae-1	Bacillus	74	18	yes			yes		kit2
Otu0098	Proteobacteria	Betaproteobacteria	Burkholderiales	Burkholderiaceae	Burkholderia	38	18	yes		yes	yes		kit16
Otu0100	Proteobacteria	unclassified	unclassified	unclassified	unclassified	33	18	yes		yes	yes
Otu0138	Bacteroidetes	Flavobacteria	Flavobacteriales	Flavobacteriaceae	Chryseobacterium	21	17	yes	yes
Otu0150	Actinobacteria	Actinobacteria	Actinomycetales	Corynebacteriaceae	Corynebacterium	17	16	yes
Otu0131	Proteobacteria	unclassified	unclassified	unclassified	unclassified	23	15	yes	yes				kit4
Otu0149	Firmicutes	Bacilli	Lactobacillales	Streptococcaceae	Lactococcus	18	14	yes					kit3
Otu0156	Proteobacteria	Gammaproteobacteria	Xanthomonadales	Xanthomonadaceae	Pseudoxanthomonas	15	13	yes
Otu0146	Proteobacteria	Gammaproteobacteria	Pseudomonadales	Pseudomonadaceae	Cellvibrio	18	12	yes
Otu0145	Firmicutes	Bacilli	Bacillales	Staphylococcaceae	Salinicoccus	15	12	yes
Otu0154	Actinobacteria	Actinobacteria	Actinomycetales	Brevibacteriaceae	Brevibacterium	14	12	yes
Otu0109	Proteobacteria	Alphaproteobacteria	Rhodospirillales	unclassified	unclassified	32	11	yes	yes	yes	yes
Otu0115	Bacteroidetes	Sphingobacteria	Sphingobacteriales	Chitinophagaceae	unclassified	27	11	yes	yes	yes	yes		kit1
Otu0159	Actinobacteria	Actinobacteria	Actinomycetales	Dietziaceae	Dietzia	15	11	yes
Otu0164	Proteobacteria	Alphaproteobacteria	Rhizobiales	Phyllobacteriaceae	Mesorhizobium	15	11	yes	yes
Otu0165	Firmicutes	Bacilli	Bacillales	Bacillaceae-1	Anoxybacillus	15	11	yes
Otu0129	unclassified	unclassified	unclassified	unclassified	unclassified	14	11					yes
Otu0168	Proteobacteria	Alphaproteobacteria	Caulobacterales	Caulobacteraceae	Brevundimonas	14	11	yes	yes
Otu0119	Actinobacteria	Actinobacteria	Actinomycetales	Dermabacteraceae	unclassified	26	10	yes
Otu0142	Bacteroidetes	Sphingobacteria	Sphingobacteriales	Chitinophagaceae	Hydrotalea	19	10			yes	yes
Otu0167	Proteobacteria	Alphaproteobacteria	Rhizobiales	Rhizobiaceae	Rhizobium	15	10			yes
Otu0080	Firmicutes	Bacilli	Bacillales	Paenibacillaceae-1	Brevibacillus	76	9	yes	yes		yes
Otu0173	Actinobacteria	Actinobacteria	Actinomycetales	unclassified	unclassified	11	9	yes	yes				kit15
Otu0117	Proteobacteria	Gammaproteobacteria	unclassified	unclassified	unclassified	23	8	yes			yes		kit12
Otu0153	Actinobacteria	Actinobacteria	Acidimicrobiales	Acidimicrobiaceae	Ilumatobacter	17	8	yes	yes
Otu0172	Bacteroidetes	Sphingobacteria	Sphingobacteriales	Sphingobacteriaceae	Sphingobacterium	11	8	yes
Otu0207	unclassified	unclassified	unclassified	unclassified	unclassified	10	8	yes	yes			yes
Otu0227	Actinobacteria	Actinobacteria	Actinomycetales	Microbacteriaceae	unclassified	8	8	yes
Otu0128	Bacteroidetes	unclassified	unclassified	unclassified	unclassified	24	7	yes	yes
Otu0217	Proteobacteria	Betaproteobacteria	Rhodocyclales	Rhodocyclaceae	Sulfuritalea	8	7	yes					kit1
Otu0225	Proteobacteria	Alphaproteobacteria	Caulobacterales	Caulobacteraceae	Caulobacter	8	7	yes	yes				kit12
Otu0213	Actinobacteria	Actinobacteria	Actinomycetales	Microbacteriaceae	unclassified	8	6	yes	yes
Otu0271	Proteobacteria	Alphaproteobacteria	Sphingomonadales	Erythrobacteraceae	unclassified	6	6	yes
Otu0182	unclassified	unclassified	unclassified	unclassified	unclassified	12	5					yes
Otu0202	unclassified	unclassified	unclassified	unclassified	unclassified	10	5					yes	kit1
Otu0206	Proteobacteria	Alphaproteobacteria	unclassified	unclassified	unclassified	10	5	yes	yes
Otu0241	Proteobacteria	Deltaproteobacteria	Myxococcales	Cystobacteraceae	Anaeromyxobacter	7	5	yes
Otu0243	unclassified	unclassified	unclassified	unclassified	unclassified	7	5					yes
Otu0247	Firmicutes	Clostridia	Clostridiales	Lachnospiraceae	unclassified	6	5	yes
Otu0300	Actinobacteria	Actinobacteria	Actinomycetales	Propionibacteriaceae	unclassified	5	5	yes
Otu0204	unclassified	unclassified	unclassified	unclassified	unclassified	10	4					yes
Otu0295	Proteobacteria	Betaproteobacteria	Rhodocyclales	Rhodocyclaceae	Thauera	5	4	yes
Otu0320	unclassified	unclassified	unclassified	unclassified	unclassified	4	4					yes
Otu0332	Actinobacteria	Actinobacteria	Actinomycetales	unclassified	unclassified	4	4	yes
Otu0276	Proteobacteria	Deltaproteobacteria	Bdellovibrionales	Bdellovibrionaceae	Vampirovibrio	5	3	yes
Otu0346	unclassified	unclassified	unclassified	unclassified	unclassified	4	3					yes
Otu0350	Firmicutes	Clostridia	Clostridiales	Ruminococcaceae	Clostridium-III	4	3	yes
Otu0353	unclassified	unclassified	unclassified	unclassified	unclassified	4	3					yes
Otu0398	Actinobacteria	Actinobacteria	Actinomycetales	Propionibacteriaceae	Brooklawnia	3	3	yes
Otu0409	unclassified	unclassified	unclassified	unclassified	unclassified	3	3					yes
Otu0402	unclassified	unclassified	unclassified	unclassified	unclassified	3	2					yes
Otu0434	Proteobacteria	Alphaproteobacteria	Rhizobiales	Hyphomicrobiaceae	unclassified	2	2	yes					kit15
Otu0456	Bacteroidetes	Bacteroidia	Bacteroidales	Prevotellaceae	Prevotella	2	2	yes
Otu0494	unclassified	unclassified	unclassified	unclassified	unclassified	2	2					yes
Otu0522	Firmicutes	Bacilli	Bacillales	unclassified	unclassified	2	2	yes
Otu0534	Proteobacteria	Epsilonproteobacteria	Campylobacterales	Campylobacteraceae	Campylobacter	2	2	yes
Otu0540	Bacteroidetes	Bacteroidia	Bacteroidales	Porphyromonadaceae	unclassified	2	2	yes
Otu0541	Firmicutes	Clostridia	Clostridiales	Clostridiales-Incertae-Sedis-XI	Anaerococcus	2	2	yes
Otu0365	unclassified	unclassified	unclassified	unclassified	unclassified	3	1					yes
Otu0375	unclassified	unclassified	unclassified	unclassified	unclassified	3	1					yes
Otu0465	unclassified	unclassified	unclassified	unclassified	unclassified	2	1					yes
Otu0487	Bacteroidetes	Bacteroidia	Bacteroidales	Porphyromonadaceae	unclassified	2	1	yes
Otu0499	unclassified	unclassified	unclassified	unclassified	unclassified	2	1					yes
Otu0504	unclassified	unclassified	unclassified	unclassified	unclassified	2	1					yes
Otu0528	unclassified	unclassified	unclassified	unclassified	unclassified	2	1					yes
Otu0547	unclassified	unclassified	unclassified	unclassified	unclassified	2	1					yes
Otu0554	unclassified	unclassified	unclassified	unclassified	unclassified	2	1					yes
Otu0561	Firmicutes	Negativicutes	Selenomonadales	Veillonellaceae	Megasphaera	2	1	yes
Otu0569	Bacteroidetes	Sphingobacteria	Sphingobacteriales	Cytophagaceae	Adhaeribacter	2	1	yes
Otu0594	unclassified	unclassified	unclassified	unclassified	unclassified	2	1					yes
Otu0614	unclassified	unclassified	unclassified	unclassified	unclassified	2	1					yes
Otu0626	Actinobacteria	Actinobacteria	Actinomycetales	Nocardioidaceae	Nocardioides	1	1	yes
Otu0629	unclassified	unclassified	unclassified	unclassified	unclassified	1	1					yes
Otu0630	unclassified	unclassified	unclassified	unclassified	unclassified	1	1					yes
Otu0636	Actinobacteria	Actinobacteria	Acidimicrobiales	unclassified	unclassified	1	1	yes
Otu0648	Bacteroidetes	unclassified	unclassified	unclassified	unclassified	1	1	yes
Otu0659	unclassified	unclassified	unclassified	unclassified	unclassified	1	1					yes
Otu0661	Firmicutes	Clostridia	Clostridiales	Ruminococcaceae	unclassified	1	1
Otu0671	Chloroflexi	Thermomicrobia	unclassified	unclassified	unclassified	1	1
Otu0677	unclassified	unclassified	unclassified	unclassified	unclassified	1	1					yes
Otu0679	unclassified	unclassified	unclassified	unclassified	unclassified	1	1					yes
Otu0693	unclassified	unclassified	unclassified	unclassified	unclassified	1	1					yes
Otu0712	unclassified	unclassified	unclassified	unclassified	unclassified	1	1					yes
Otu0723	unclassified	unclassified	unclassified	unclassified	unclassified	1	1					yes
Otu0741	unclassified	unclassified	unclassified	unclassified	unclassified	1	1					yes
Otu0745	unclassified	unclassified	unclassified	unclassified	unclassified	1	1					yes
Otu0752	unclassified	unclassified	unclassified	unclassified	unclassified	1	1					yes
Otu0753	Bacteroidetes	Sphingobacteria	Sphingobacteriales	Sphingobacteriaceae	Olivibacter	1	1	yes
Otu0764	unclassified	unclassified	unclassified	unclassified	unclassified	1	1					yes
Otu0769	unclassified	unclassified	unclassified	unclassified	unclassified	1	1					yes
Otu0774	Elusimicrobia	Elusimicrobia	Elusimicrobiales	Elusimicrobiaceae	Elusimicrobium	1	1	yes
Otu0778	unclassified	unclassified	unclassified	unclassified	unclassified	1	1					yes
Otu0780	unclassified	unclassified	unclassified	unclassified	unclassified	1	1					yes
Otu0784	Bacteroidetes	Bacteroidia	Bacteroidales	Porphyromonadaceae	unclassified	1	1	yes
Otu0789	unclassified	unclassified	unclassified	unclassified	unclassified	1	1					yes
Otu0790	unclassified	unclassified	unclassified	unclassified	unclassified	1	1					yes
Otu0794	Proteobacteria	Alphaproteobacteria	Rhizobiales	Methylobacteriaceae	Methylobacterium	1	1	yes
Otu0797	unclassified	unclassified	unclassified	unclassified	unclassified	1	1					yes
Otu0809	unclassified	unclassified	unclassified	unclassified	unclassified	1	1					yes
Otu0811	unclassified	unclassified	unclassified	unclassified	unclassified	1	1					yes
Otu0817	unclassified	unclassified	unclassified	unclassified	unclassified	1	1					yes
Otu0825	unclassified	unclassified	unclassified	unclassified	unclassified	1	1					yes
Otu0826	unclassified	unclassified	unclassified	unclassified	unclassified	1	1					yes
Otu0832	unclassified	unclassified	unclassified	unclassified	unclassified	1	1					yes
Otu0834	unclassified	unclassified	unclassified	unclassified	unclassified	1	1					yes
Otu0846	unclassified	unclassified	unclassified	unclassified	unclassified	1	1					yes
Otu0855	unclassified	unclassified	unclassified	unclassified	unclassified	1	1					yes
Otu0859	unclassified	unclassified	unclassified	unclassified	unclassified	1	1					yes
Otu0864	unclassified	unclassified	unclassified	unclassified	unclassified	1	1					yes
Otu0886	unclassified	unclassified	unclassified	unclassified	unclassified	1	1					yes
Otu0889	unclassified	unclassified	unclassified	unclassified	unclassified	1	1					yes
Otu0902	unclassified	unclassified	unclassified	unclassified	unclassified	1	1					yes
Otu0931	unclassified	unclassified	unclassified	unclassified	unclassified	1	1					yes
Otu0954	unclassified	unclassified	unclassified	unclassified	unclassified	1	1					yes
Otu0964	unclassified	unclassified	unclassified	unclassified	unclassified	1	1					yes
Otu0966	unclassified	unclassified	unclassified	unclassified	unclassified	1	1					yes
Otu0970	unclassified	unclassified	unclassified	unclassified	unclassified	1	1					yes
Otu0971	unclassified	unclassified	unclassified	unclassified	unclassified	1	1					yes
Otu0973	unclassified	unclassified	unclassified	unclassified	unclassified	1	1					yes
Otu0986	unclassified	unclassified	unclassified	unclassified	unclassified	1	1					yes
Otu1006	Proteobacteria	Alphaproteobacteria	Sphingomonadales	Sphingomonadaceae	unclassified	1	1	yes
Otu1018	unclassified	unclassified	unclassified	unclassified	unclassified	1	1					yes
Otu1032	unclassified	unclassified	unclassified	unclassified	unclassified	1	1					yes
Otu1039	unclassified	unclassified	unclassified	unclassified	unclassified	1	1					yes
Otu1043	unclassified	unclassified	unclassified	unclassified	unclassified	1	1					yes
Otu1045	unclassified	unclassified	unclassified	unclassified	unclassified	1	1					yes
Otu1064	Spirochaetes	Spirochaetes	Spirochaetales	Spirochaetaceae	Treponema	1	1	yes
Otu1070	unclassified	unclassified	unclassified	unclassified	unclassified	1	1					yes
Otu1080	unclassified	unclassified	unclassified	unclassified	unclassified	1	1					yes
Otu1093	unclassified	unclassified	unclassified	unclassified	unclassified	1	1					yes
Otu1097	unclassified	unclassified	unclassified	unclassified	unclassified	1	1					yes
Otu1104	unclassified	unclassified	unclassified	unclassified	unclassified	1	1					yes
Otu1105	unclassified	unclassified	unclassified	unclassified	unclassified	1	1					yes
Otu1108	unclassified	unclassified	unclassified	unclassified	unclassified	1	1					yes
Otu1109	unclassified	unclassified	unclassified	unclassified	unclassified	1	1					yes
Otu1111	unclassified	unclassified	unclassified	unclassified	unclassified	1	1					yes
Otu1114	unclassified	unclassified	unclassified	unclassified	unclassified	1	1	yes				yes
Otu1120	unclassified	unclassified	unclassified	unclassified	unclassified	1	1					yes
Otu1122	unclassified	unclassified	unclassified	unclassified	unclassified	1	1					yes
Otu1133	unclassified	unclassified	unclassified	unclassified	unclassified	1	1					yes
Otu1141	unclassified	unclassified	unclassified	unclassified	unclassified	1	1					yes
Otu1149	unclassified	unclassified	unclassified	unclassified	unclassified	1	1					yes
Otu1155	unclassified	unclassified	unclassified	unclassified	unclassified	1	1					yes
Otu1166	unclassified	unclassified	unclassified	unclassified	unclassified	1	1					yes
Otu1172	unclassified	unclassified	unclassified	unclassified	unclassified	1	1					yes
Otu1189	unclassified	unclassified	unclassified	unclassified	unclassified	1	1					yes
* Taken from total number of sequenced samples in the study (741), including duplicates and controls
