# Supplementary material for: A longitudinal study of the infant nasopharyngeal microbiota: The effects of age, illness and antibiotic use in a cohort of South East Asian children
Source: PLoS Negl Trop Dis. 2017 Oct 2;11(10):e0005975. doi: 10.1371/journal.pntd.0005975 (PMC5638608; doi:10.1371/journal.pntd.0005975)
Supplement: S5 Table — Younger age group samples are different to more age groups than the older samples. (XLSX) [file pntd.0005975.s011.xlsx]

## Sheet: Sheet1
Supplementary Table S5
Significant p-values (p<0.01) highlighted
PERMANOVA p-values for differences between groups (Bray Curtis dissimilarity)
	04-06m	07-09m	10-12m	13-15m	16-18m	19-21m	22-24m
01-03m	0.0028	0.0028	0.0028	0.0028	0.0028	0.0028	0.0028
04-06m		1	0.056	0.0056	0.0028	0.0028	0.0028
07-09m			1	0.1372	0.0308	0.0056	0.0056
10-12m				1	1	0.3108	0.3752
13-15m					1	1	1
16-18m						1	1
19-21m							1
PERMANOVA p-values for differences between groups (Jaccard difference)
	04-06m	07-09m	10-12m	13-15m	16-18m	19-21m	22-24m
01-03m	0.0028	0.0028	0.0028	0.0028	0.0028	0.0028	0.0028
04-06m		0.4088	0.0028	0.0028	0.0028	0.0028	0.0028
07-09m			1	1	0.0336	0.0616	0.0028
10-12m				1	0.8064	0.1428	0.0028
13-15m					1	0.2912	0.0028
16-18m						1	0.4032
19-21m							1
